# Supplementary material for: Patent Review (2017–2020) of the Keap1/Nrf2 Pathway Using PatSeer Pro: Focus on Autoimmune Diseases
Source: Antioxidants (Basel). 2020 Nov 17;9(11):1138. doi: 10.3390/antiox9111138 (PMC7697445; doi:10.3390/antiox9111138)
Supplement: Supplementary file 1 [file antioxidants-09-01138-s001.zip]

Archive with 4 entries (3 files):
- Tables/
- Tables/Table S1 patents.xlsx
- Tables/Table S2 keywords.csv
- Tables/Table S3  topics.xlsx
