# Supplementary material for: Patent Review (2017–2020) of the Keap1/Nrf2 Pathway Using PatSeer Pro: Focus on Autoimmune Diseases
Source: Antioxidants (Basel). 2020 Nov 17;9(11):1138. doi: 10.3390/antiox9111138 (PMC7697445; doi:10.3390/antiox9111138)
Supplement: Supplementary file 1 [file antioxidants-09-01138-s001.zip › Tables/Table S1 patents.xlsx]

## Sheet: Sheet1
Record Number	Title	Assignee	Current Assignee	Current Owner	Publication/Issue Date	Filing/Application Date	Legal Status Current	Abstract	Full Claims	Summary of Invention	Inventors	Priority Details	Priority Date	Application No.	ICR	CPC	Title(DE)	Abstract(DE)	Title(FR)	Abstract(FR)	Title(ES)	Abstract(ES)
ZA201708145B	NRF2 REGULATORS	ASTEX THERAPEUTICS LTD (GB); GLAXOSMITHKLINE INTELLECTUAL PROPERTY DEVELOPMENT LTD (GB)	ASTEX THERAPEUTICS LTD ( GB ),GLAXOSMITHKLINE INTELLECTUAL PROPERTY DEVELOPMENT LTD ( GB )	ASTEX THERAPEUTICS LTD, GLAXOSMITHKLINE PLC	29-Jan-2020	30-Nov-2017	ACTIVE - APPLIED	Provided are aryl analogs，pharmaceutical compositions containing them and their use as NRF2 regulators. [WO2016202253A1]	None	None	JIN YUN (CN); HEIGHTMAN THOMAS DANIEL (GB); GRIFFITHS JONES CHARLOTTE MARY (GB); WOOLFORD ALISON JO ANNE (GB); NORTON DAVID (GB); KERNS JEFFREY K (US); CALLAHAN JAMES FRANCIS (US); YAN HONGXING (US); LI TINDY (US); LAKDAWALA SHAH AMI (US); DAVIS RODERICK S (US); GOODWIN NICOLE CATHLEEN (US); HAMILTON PARIS L (US); BOEHM JEFFREY CHARLES (US)	US201562175510P (15-Jun-2015) WO2016CN85806 (15-Jun-2016)	15-Jun-2015 15-Jun-2016	ZA20170008145	None	A61P27/00; A61P37/00; C07D487/08; A61P25/00; C07D233/60; A61P11/00; C07D451/02; A61P35/00; C07D267/14; C07D249/18; A61P9/00; C07D413/10; C07D403/10; A61P11/06; A61K31/553; A61K31/4192; A61K9/007; A61K9/0053; A61K9/0019; C07D405/10; C07D273/01; C07D255/04; C07D233/64; C07D498/04; C07D401/10; C07D405/14; C07D403/14; C07D471/04; C07D401/14; C07D487/04; C07D413/14	None	None	None	None	None	None
WO2020094767A1	USE OF NRF2 ACTIVATORS FOR THE TREATMENT OF STAPHYLOCOCCUS AUREUS INFECTIONS	ASSISTANCE PUBLIQUE (FR); INSERM INSTITUT NATIONAL DE LA SANTA ET DE LA RECHERCHE MADICALE (FR); UNIV VERSAILLES SAINT QUENTIN EN YVELINES (FR)	ASSISTANCE PUBLIQUE ( FR ),INSERM INSTITUTE NATIONAL DE LA SANTA ET DE LA RECHERCHE MADICALE ( FR ),UNIV OF VERSAILLES SAINT QUENTIN EN YVELINES ( FR )	ASSISTANCE PUBLIQUE, INSERM INSTITUTE NATIONAL DE LA SANTA ET DE LA RECHERCHE MADICALE, UNIV OF VERSAILLES SAINT QUENTIN EN YVELINES	14-May-2020	07-Nov-2019	ACTIVE - APPLIED	Staphylococcus aureus infection affects immune and inflammatory host responses causing severe bacterial infections and complicated antibiotic therapy. As important actors of the innate immune defenses, macrophages are actively involved in the microbial elimination and their active states are sensitive to the microenvironment. In this study, the inventors investigate the impact of Nuclear factor e…	1. A method of treating a Staphylococcus aureus infection in a patient in need thereof comprising administering to the patient a therapeutically effective amount of a Nrf2 activator. 2. The method of claim 1 wherein the subject is infected by multi-drug resistant Staphylococcus aureus. 3. The method of claim 1 wherein the subject is immunocompromised. 4. The method of claim 1 wherein the subject …	[0004] The present invention relates to use of Nrf2 activators for the treatment of Staphylococcus aureus infections. [0010] The present invention relates to use of Nrf2 activators for the treatment of Staphylococcus aureus infections. In particular, the present invention is defined by the claims. [0013] Accordingly, the first object of the present invention relates to a method of treating a Stap…	BONAY MARCEL (FR); DERAMAUDT THERESE (FR)	None	07-Nov-2019	EP2019080490W	A61K31/12; A61K31/26; A61P31/04	None	None	None	UTILISATION D'ACTIVATEURS DE NRF2 POUR LE TRAITEMENT D'INFECTIONS À STAPHYLOCOQUE DORÉ	L'infection à staphylocoque doré affecte des réponses immunitaires et inflammatoires hôtes provoquant des infections bactériennes graves et une antibiothérapie compliquée. En tant qu'acteurs importants des défenses immunitaires innées, les macrophages sont activement impliqués dans l'élimination microbienne et leurs états actifs sont sensibles au microenvironnement. Dans cette étude, les inventeu…	None	None
WO2020094748A1	METABOLIC PROFILING FOR THE DIAGNOSIS OF A SUBSET OF IDIOPATHIC AUTISM SPECTRUM DISORDER PATIENTS, ASD PHENOTYPE 1	STALICLA SA (CH)	STALICLA SA ( CH )	STALICLA SA	14-May-2020	06-Nov-2019	ACTIVE - APPLIED	The invention relates to a method of diagnosing a subtype of autism spectrum disorder (ASD), so called ASD Phenotype 1, by assessing the energy production capacity of patient specific cell lines in presence of various carbon sources of energy and metabolic factors or by assessing the changes in energy production capacity or lack thereof after administration of an Nrf2-inhibitor.	1. A method for diagnosing ASD phenotype 1 in a patient, comprising the steps of: a) providing patient-specific cell line; b) assessing the energy production capacity of the patient-specific cell line provided in step a) obtained in presence of a carbon source of energy and/or a metabolic factor, and c) diagnosing ASD phenotype 1 if the energy production capacity of the patient- specific cell lin…	[0024] Summary of the invention The above-mentioned problems are solved by the provision of a method for diagnosing ASD phenotype 1 comprising the steps of: a) providing patient-specific cell line; b) assessing the energy production capacity of the patient-specific cell line provided in step a) obtained in presence of a carbon sources of energy and/or a metabolic factor, and c) diagnosing ASD phe…	DURHAM LYNN (CH); HYVELIN JEANMARC (CH)	None	06-Nov-2019	EP2019080450W	C12Q1/68	None	None	None	PROFILAGE MÉTABOLIQUE POUR LE DIAGNOSTIC D'UN SOUS-ENSEMBLE DE PATIENTS ATTEINTS D'UN TROUBLE DU SPECTRE AUTISTIQUE IDIOPATHIQUE, PHÉNOTYPE ASD 1	L'invention concerne un procédé de diagnostic d'un sous-type de trouble du spectre autistique (ASD), appelé phénotype ASD 1, par évaluation de la capacité de production d'énergie de lignées cellulaires spécifiques au patient en présence de diverses sources de carbone d'énergie et de facteurs métaboliques ou par évaluation des changements de capacité de production d'énergie ou de l'absence de ceux…	None	None
WO2020084300A1	THERAPEUTIC COMPOUNDS	C4X DISCOVERY LTD (GB)	C4X DISCOVERY LTD ( GB )	C4X DISCOVERY LTD	30-Apr-2020	22-Oct-2019	ACTIVE - APPLIED	The present invention relates to compounds that are Nrf2 activators. The compounds have the structural formula I defined herein. The present invention also relates to processes for the preparation of these compounds, to pharmaceutical compositions comprising them, and to their use in the treatment of diseases or disorders associated with Nrf2 activation.	CLAIMS . 1. wherein: R 1 is selected from Ci -4 alkylene-R 11 , heterocyclyl and 8-10 membered bicyclic heteroaryl; wherein said heterocyclyl is optionally substituted with one or more substituents independently selected from Ci-4alkyl, -C(0)-R 12 , SO2- R 13 , Ci-3alkylene-OR 14 and heteroaryl which is optionally substituted with one or more substituents independently selected from Ci -4 alkyl, …	[0003] [0001] The present invention relates to tetrahydroisoquinoline compounds. More specifically, the present invention relates to tetrahydroisoquinoline compounds that are Nrf2 activators. The present invention also relates to processes for the preparation of these compounds, to pharmaceutical compositions comprising them, and to their use in the treatment of diseases or disorders associated w…	BLANEY EMMA LOUISE (GB); CRICK DUNCAN JAMES (GB); CRUMPLER SIMON ROSS (GB); HYND GEORGE (GB); LUCAS CATHY LOUISE (GB); MARTIN BARRIE PHILLIP (GB); RAY NICK CHARLES (GB); SEWARD EILEEN MARY (GB); EVANS DAVID GARETH (GB); LE BOZEC LUCILLE (GB); NOWAK THORSTEN (GB); RUSSELL MICHAEL GEOFFREY NEIL (GB); YEAP SIEW KUEN (GB); ROUSSEL FABIEN JEAN GHISLAIN (GB); SEHMI SANJEET SINGH (GB)	GB20180017193 (22-Oct-2018) GB20190007674 (30-May-2019)	22-Oct-2018 30-May-2019	WO2019GB53012	C07D403/14; A61K31/4725; C07D413/14; C07D417/14; C07D471/04	C07D403/14; C07D417/14; C07D471/04; C07D413/14	None	None	COMPOSÉS THÉRAPEUTIQUES	La présente invention concerne des composés qui sont des activateurs de Nrf2. Les composés ont la formule structurale I définie dans la description. La présente invention concerne également des procédés pour la préparation de ces composés, des compositions pharmaceutiques les comprenant, et leur utilisation dans le traitement de maladies ou de troubles associés à l'activation de Nrf2.	None	None
WO2020081446A1	COMPOSITIONS AND METHODS FOR ACTIVATING NRF2-DEPENDENT GENE EXPRESSION	UNIV CHICAGO (US)	UNIV CHICAGO ( US )	UNIV CHICAGO	23-Apr-2020	14-Oct-2019	ACTIVE - APPLIED	Embodiments are directed to a series of novel small molecule activators of NRF2 dependent gene expression that are evaluated in an effort to develop therapeutic methods against diseases with deregulated KEAP1-NRF2 signaling.	1. A method for activating Nrf2 dependent transcription by inhibiting phosphoglycerate kinase 1 (PGK1) with a compound having a general formula of Formula I or Formula II. 2. A method for reducing ubiquitination and inducing accumulation of the NRF2 by exposing a target cell to conditions, compounds or compounds that induce conditions that result in covalent modification of Kelch-like ECH-associa…	[0034] [0018] Other embodiments of the invention are discussed throughout this application. Any embodiment discussed with respect to one aspect of the invention applies to other aspects of the invention as well and vice versa. Each embodiment described herein is understood to be embodiments of the invention that are applicable to all aspects of the invention. It is contemplated that any embodimen…	MOELLERING RAYMOND (US); COUKOS JOHN (US); LEE GIHOON (US); CHANG JAE WON (US); MUTLU GOKHAN (US)	US201862745454P (14-Oct-2018)	14-Oct-2018	WO2019US56105	A61P35/04; C07D333/48	None	None	None	COMPOSITIONS ET PROCÉDÉS D'ACTIVATION DE L'EXPRESSION GÉNIQUE DÉPENDANT DE NRF2	Des modes de réalisation concernent une série de nouveaux activateurs à petites molécules de l'expression génique dépendant de NRF2, lesquels sont évalués dans le but d'essayer de développer des procédés thérapeutiques contre des maladies dans lesquelles la signalisation de KEAP1-NRF2 est dérégulée.	None	None
WO2020068689A1	TERPINOID DERIVATIVES AND USES THEREOF	FRONTHERA US PHARMA LLC (US)	FRONTHERA US PHARMA LLC ( US )	FRONTHERA US PHARMA LLC	02-Apr-2020	23-Sep-2019	ACTIVE - APPLIED	Described herein are terpinoid derivatives as NRF2 inhibitors and pharmaceutical compositions comprising said compounds. The subject compounds and compositions are useful for the treatment of inflammatory diseases.	1. 1. A compound of Formula (III), or a pharmaceutically acceptable salt, solvate, or stereoisomer thereof: Formula (III); wherein: R 1 is hydrogen, deuterium, halogen, -CN, -OR b , -NR c R d , -NR b S(=0) 2 R a , -C(=0)R a , -C(=0)0R b , - C(=0)NR c R d , C -C , alkyl, C 2 -CV, alkenyl, C 2 -G, alkynyl, C -Ck, haloalkyl, C -C , deuteroalkyl, Ci- C ( , hydroxyalkyl, Ci-Ce aminoalkyl, or C -C hete…	None	JIN BOHAN (US); DONG QING (US); HUNG GENE (US); KALDOR STEPHEN W (US)	US201862738762P (28-Sep-2018) US201862770569P (21-Nov-2018) US201962808192P (20-Feb-2019) US201962823846P (26-Mar-2019)	28-Sep-2018 21-Nov-2018 20-Feb-2019 26-Mar-2019	WO2019US52472	C07J63/00; A61K31/275; A61K31/4245; A61K31/662; A61K31/69; A61P11/00; A61P13/12; A61P29/00; C07J71/00	A61P11/00; C07J63/00; A61P29/00; A61K31/69; A61K31/275; A61P13/12; A61K31/662; A61K31/4245; C07J71/00	None	None	DÉRIVÉS DE TERPINOÏDES ET LEURS UTILISATIONS	L'invention concerne des dérivés de terpinoïdes utilisés en tant qu'inhibiteurs de NRF2 et des compositions pharmaceutiques comprenant lesdits composés. Les composés et compositions de l'invention sont utiles pour le traitement de maladies inflammatoires.	None	None
WO2020067492A1	FLUORINE-CONTAINING COPOLYMER AND METHOD FOR PRODUCING SAME	AGC INC (JP)	AGC INC ( JP )	MITSUBISHI GROUP	02-Apr-2020	27-Sep-2019	ACTIVE - APPLIED	Provided are: a fluorine-containing copolymer that, in the form of a fluororubber, provides excellent cross-linking ability and low-temperature characteristics; and a method for producing the fluorine-containing copolymer. The fluorine-containing copolymer has a unit based on tetrafluoroethylene, a unit based on propylene, and a unit based on a compound represented by formula 1, and includes an i…	1. Based on a fluorine-containing copolymer having a unit based on tetrafluoroethylene, a unit based on propylene and a unit based on the compound represented by the following formula 1, or based on a unit based on vinylidene fluoride and a compound represented by the following formula 1 And a fluorine-containing copolymer having units And a fluorine-containing copolymer having one or both of an …	The present invention relates to a fluorine-containing copolymer and a method for producing the same.	YASUDA SATOKO (JP); KOSE TAKEHIRO (JP); HATTORI YUKIKO (JP); YONEDA TOSHIKAZU (JP)	JP20180184229 (28-Sep-2018)	28-Sep-2018	WO2019JP38322	C08F214/26; C08F210/06; C08F216/14	C08F214/26; C08F216/14; C08F210/06	None	None	COPOLYMÈRE CONTENANT DU FLUOR ET SON PROCÉDÉ DE PRODUCTION	La présente invention concerne : un copolymère contenant du fluor qui, sous la forme d'un caoutchouc fluoré, possède une excellente aptitude à la réticulation et d'excellentes caractéristiques à basse température ; et un procédé de production du copolymère contenant du fluor. Le copolymère contenant du fluor possède une unité à base de tétrafluoroéthylène, une unité à base de propylène, et une un…	None	None
WO2020061636A1	TREATMENT OF NEUROPATHIC PAIN	UNIV ADELAIDE (AU); UNIV TEXAS (US)	UNIV ADELAIDE ( AU ),UNIV TEXAS ( US )	UNIV ADELAIDE, UNIV TEXAS	02-Apr-2020	26-Sep-2019	ACTIVE - APPLIED	The present invention relates to the treatment of neuropathic pain using NFE2L2 activator compounds of Formula (I), where R1 is selected from C1-C3 alkyl and R2 is selected from optionally substituted C1-C3 alkyl, or a pharmaceutically acceptable salt, solvate or isomer thereof. Preferred compounds of Formula (I) include dimethyl fumarate, tepilamide fumarate and diroximel fumarate.	1. A method of treating neuropathic pain including the step of administering to a subject in need thereof a compound of formula (I): wherein Ri is selected from C1-C3 alkyl; R2 is selected from optionally substituted C 1 -C 3 alkyl, or a pharmaceutically acceptable salt, solvate, or isomer thereof. 2. A method of claim 1 wherein Ri is methyl. 3. A method of claim 1 or claim 2 wherein R 2 is methy…	[0003] The present invention relates to the treatment of neuropathic pain. [0036] In a further aspect of the invention there is provided a pharmaceutical composition for treating neuropathic pain, the composition comprising an effective amount of a compound of formula (I) and related formulae as herein defined or a pharmaceutically acceptable salt thereof and optionally a carrier or diluent. [005…	AVERY THOMAS DANIEL (AU); ABELL ANDREW (AU); GRACE PETER M (US); LI JIAHE (US)	US201862739008P (28-Sep-2018)	28-Sep-2018	WO2019AU51040	A61K31/225; A61K31/4015; A61P25/00; A61P25/02; A61P25/04; A61P29/02; A61P43/00	A61K31/225; A61K31/4015; A61K31/22; A61P25/02; A61P29/00	None	None	TRAITEMENT DE LA DOULEUR NEUROPATHIQUE	La présente invention concerne le traitement de la douleur neuropathique à l'aide de composés activateurs de NFE2L2 de Formule (I), dans laquelle R1 est choisi parmi un alkyle en C1-C3 et R2 est choisi parmi un alkyle en C1-C3 facultativement substitué, ou un sel, solvate ou isomère pharmaceuticalement acceptable de ceux-ci. Les composés préférés de Formule (I) comprennent le diméthylefumarate , …	None	None
WO2020041169A2	INHIBITORS OF KEAP1-NRF2 PROTEIN-PROTEIN INTERACTION	JANSSEN PHARMACEUTICA NV (BE)	JANSSEN PHARMACEUTICA NV ( BE )	JOHNSON JOHNSON	27-Feb-2020	19-Aug-2019	ACTIVE - APPLIED	Sultam compounds, pharmaceutical compositions containing them, methods of making them, and methods of using them including methods for treating disease states, disorders, and conditions associated with the KEAP1-Nrf2 interaction, such as inflammatory bowel disease, including Crohn's disease and ulcerative colitis.	1. A compound of Formula (I) or a pharmaceutically acceptable salt thereof wherein X is CH or N; Q is CH or N; M is CH or N; wherein when X is N, each of Q and M is CH; when Q is N, each of X and M is CH; and when M is N, each of X and Q are CH; R 15 is CH 3 or Cl; R 13 is H, F or C 1 -C 4 alkyl; R 14 is H, F or C1-C4alkyl; HetA is selected from the group consisting of wherein R 1 is selected fro…	[0002] FIELD OF THE INVENTION The present invention relates to certain sultam compounds, pharmaceutical compositions containing them, methods of making them, and methods of using them including methods for treating disease states, disorders, and conditions associated with the KEAP1-Nrf2 interaction. BACKGROUND OF THE INVENTION KEAP1 has been shown to interact with Nrf2, a regulator of the antioxi…	BARBAY J KENT (US); CHAI WENYING (US); HIRST GAVIN C (US); KREUTTER KEVIN D (US); KUMMER DAVID A (US); MCCLURE KELLY J (US); NISHIMURA RACHEL T (US); SHIH AMY Y (US); VENABLE JENNIFER D (US); VENKATESAN HARIHARAN (US); WEI JIANMEI (US)	US201862719978P (20-Aug-2018) US201962801433P (05-Feb-2019) US201962823450P (25-Mar-2019) US201962875737P (18-Jul-2019) US201962881639P (01-Aug-2019)	20-Aug-2018 05-Feb-2019 25-Mar-2019 18-Jul-2019 01-Aug-2019	WO2019US47015	C07D417/10; A61K31/554; C07D417/14; C07D419/10; C07D419/14; C07D471/04; C07D487/04; C07D513/04; C07D513/14; C07D515/04; C07D515/14	C07D519/00; C07D515/20; C07D515/10; C07D513/10; A61K31/554; C07D513/04; C07D515/04; C07D419/14; C07D471/04; C07D419/10; C07D417/10; C07D487/04; C07D515/14; C07D417/14; C07D513/14	None	None	INHIBITEURS DE L'INTERACTION PROTÉINE-PROTÉINE KEAP1-NRF2	La présente invention concerne des composés sultame, des compositions pharmaceutiques contenant ces composés sultame, des procédés de préparation correspondants et des méthodes d'utilisation correspondantes y compris des méthodes de traitement d'états pathologiques, de troubles et de conditions associées à l'interaction KEAP1-Nrf2, comme la maladie intestinale inflammatoire, y compris la maladie …	None	None
WO2020036474A1	NOVEL HALO-(3-(PHENYLSULFONYL)PROP-1-ENYL)PYRIDINE DERIVATIVE AND USE THEREOF	KOREA INSTITUTE OF SCIENCE TECHNOLOGY (KR)	KOREA INSTITUTE OF SCIENCE TECHNOLOGY ( KR )	KOREA INSTITUTE OF SCIENCE TECHNOLOGY	20-Feb-2020	19-Aug-2019	ACTIVE - APPLIED	The present invention relates to a novel halo-(3-(phenylsulfonyl)prop-1-enyl)pyridine derivative or a pharmaceutically acceptable salt thereof, a method for producing same, and an NRF2 activator and a pharmaceutical composition which comprise same as an active ingredient, the pharmaceutical composition being for preventing or treating diseases induced by a reduction in NRF2 activity.	1. A compound represented by formula (1) or a pharmaceutically acceptable salt thereof: [Formula 1] In Chemical Formula 1, R 1 is halogen, or ego, R 2 is hydrogen or C 1-4 alkyl, n is an integer from 1 to 5, X is halogen. 2. The method of claim 1, R 1 is chlorine or fluorine, X is chlorine or fluorine, or a pharmaceutically acceptable salt thereof. 3. The method of claim 1, R 1 is And R 2 is meth…	[10] [11] A first aspect of the invention provides a compound represented by the following formula (1) or a pharmaceutically acceptable salt thereof: [19] A second aspect of the invention provides a compound of the first aspect or a pharmaceutically acceptable salt thereof, comprising reacting diethyl ((R 1 substituted phenyl) sulfonyl) methylphosphonate with halopicolinealdehyde. It provides a m…	PARK KI DUK (KR); PAE AE NIM (KR); LIM SANG MIN (KR); PARK JONG HYUN (KR); CHOI JI WON (KR); KIM SIWON (KR); KIM HYEON JEONG (KR); YEON SEUL KI (KR)	KR20180096167 (17-Aug-2018)	17-Aug-2018	WO2019KR10513	C07D401/12; A61K31/44; A61K31/496; A61K31/5355; C07D413/12	A61K31/496; C07D401/12; C07D413/12; A61K31/44; A61K31/5355	None	None	NOUVEAU DÉRIVÉ DE HALO-(3-(PHÉNYLSULFONYL)PROP-1-ÉNYLE)PYRIDINE ET SON UTILISATION	La présente invention concerne un nouveau dérivé de halo-(3-(phénylsulfonyl)prop-1-ényle)pyridine ou un sel pharmaceutiquement acceptable de celui-ci, un procédé de production correspondant, un activateur de NRF2 et une composition pharmaceutique le contenant en tant que principe actif, la composition pharmaceutique étant destinée à prévenir ou à traiter des maladies induites par une réduction de…	None	None
WO2020018788A1	DEGRADERS THAT TARGET PROTEINS VIA KEAP1	DANA FARBER CANCER INST INC (US)	DANA FARBER CANCER INST INC ( US )	DANA FARBER CANCER INST INC	23-Jan-2020	18-Jul-2019	ACTIVE - APPLIED	Disclosed are bifunctional compounds, pharmaceutical compositions containing them, and methods of making and using them to treat diseases and disorders characterized by aberrant protein activity wherein the protein is targeted for degradation by KEAP1 and the Cul3-based E3-ubiquitin ligase complex.	What is claimed is: A bifunctional compound having a structure represented by formula (I): wherein: R is methyl or halo; R6 is H or methyl; and R8 is H or ethyl; provided that one or a pharmaceutically acceptable salt or stereoisomer thereof. 2. The bifunctional compound of claim 1, wherein R is methyl; R 5 is methoxy; and R6 is methyl, the bifunctional compound is represented by formula (la): or…	[0016] [0012] An aspect of the present invention is directed to a bifunctional compound, also referred to herein as a degrader or PROTAC, having a structure represented by formula (I): , or a pharmaceutically acceptable salt or stereoisomer thereof. [0022] [0013] Another aspect of the present invention is directed to a pharmaceutical composition including a therapeutically effective amount of a b…	GRAY NATHANAEL (US); ZHANG TINGHU (US); FISCHER ERIC (US); DU GUANGYAN (US); SAFAEE NOZHAT (US); HENNING NATHANIEL (US); DONOVAN KATHERINE (US)	US201862701098P (20-Jul-2018) US201862737514P (27-Sep-2018)	20-Jul-2018 27-Sep-2018	WO2019US42403	A61K31/41; A61K31/4192; A61K31/4439; C07D249/18; C07D401/02	C07D495/14; C07D419/14; C07D417/14; C07D403/12; A61K31/4439; A61K31/4192; A61K31/41	None	None	AGENTS DE DÉGRADATION CIBLANT DES PROTÉINES PAR L'INTERMÉDIAIRE DE KEAP1	L'invention concerne des composés bifonctionnels, des compositions pharmaceutiques contenant ceux-ci, et des procédés de préparation et des méthodes d'utilisation de ceux-ci pour traiter des maladies et des troubles caractérisés par une activité aberrante d'une protéine, la protéine étant ciblée pour la dégradation par KEAP1 et le complexe d'ubiquitine ligase E3 à base de Cul3.	None	None
WO2019224667A1	INDANES AS NRF2 ACTIVATORS	GLAXOSMITHKLINE INTELLECTUAL PROPERTY DEVELOPMENT LTD (GB)	GLAXOSMITHKLINE INTELLECTUAL PROPERTY DEVELOPMENT LTD ( GB )	GLAXOSMITHKLINE PLC	28-Nov-2019	16-May-2019	ACTIVE - APPLIED	The present invention relates indane compounds, methods of making them, pharmaceutical compositions containing them and their use as NRF2 activators. In particular, the invention relates to compounds of Formula (I) or Formula (II), and pharmaceutically acceptable salts thereof.	1. . A compound of Formula (I): wherein: B is benzotriazolyl, phenyl, triazolopyridinyl, -0-(CH 2 )-triazolyl, or -(CH 2 )2-triazolyl wherein each of benzotriazolyl, phenyl, triazolopyridinyl, -0-(CH 2 )-triazolyl, or -(CH 2 ) 2 -triazolyl is unsubstituted or substituted by 1 , 2, or 3 substituents independently selected from -C i_ 3 alkyl, -0-Ci- 3 alkyl, -CN, -(CH 2 ) 2 -0-(CH 2 ) 2 -0R 3 and h…	[0003] The present invention relates to indane compounds, methods of making them, pharmaceutical compositions containing them and their use as NRF2 activators. [0086] In one aspect, this invention relates to a method of treating COPD, which comprises administering to a human in need thereof, a compound of Formula (I) or Formula (II), or a salt, particularly a pharmaceutically acceptable salt ther…	KERNS JEFFREY K (US)	US201862675247P (23-May-2018)	23-May-2018	WO2019IB54067	A61K31/4192; A61K31/554; A61P9/00; A61P11/00; C07D249/18; C07D417/08; C07D417/10	C07D249/18; A61K31/4192; C07D417/08; A61P9/00; A61K31/554; A61P11/00; C07D417/10	None	None	INDANES UTILISÉS EN TANT QU'ACTIVATEURS DE NRF2	La présente invention concerne des composés indanes, leurs procédés de fabrication, des compositions pharmaceutiques les contenant et leur utilisation en tant qu'activateurs de NRF2. En particulier, l'invention concerne des composés de formule (I) ou de formule (II), et des sels pharmaceutiquement acceptables de ceux-ci.	None	None
WO2019222257A1	PRODRUGS OF NRF2 ACTIVATING COMPOUNDS AND USES THEREOF	RIGEL PHARMA INC (US)	RIGEL PHARMA INC ( US )	RIGEL PHARMA INC	21-Nov-2019	14-May-2019	ACTIVE - APPLIED	Aspects of the present disclosure include prodrugs of compounds that activate Nrf2. Such prodrugs find use in the treatment of autoimmune and inflammatory diseases and disorders, such as for example psoriasis and multiple sclerosis. Embodiments of the present disclosure also relate to pharmaceutical compositions that include these prodrugs, methods of using these prodrugs in the treatment of vari…	1. A compound of formula (I): wherein: R 2 is selected from the group consisting of sulfonyl, carboxyl, carboxyl ester, and aminoacyl; R 3 is selected from the group consisting of an active agent, an antioxidant, an amino acid, an amino acid derivative, a peptide, and a peptide derivative; R 4 is selected from the group consisting of hydrogen, alkyl, substituted alkyl, alkenyl, substituted alkeny…	None	YU JIAXIN (US); FERNANDEZ BETH (US); PARK GARY (US); DARWISH IHAB (US)	US201862672458P (16-May-2018)	16-May-2018	WO2019US32279	C07D401/04; C07D401/14	C07K5/0215; C07K5/06; C07D401/04; C07D257/04; C07D249/12; C07C323/41; A61P37/02; C07C323/60	None	None	PROMÉDICAMENTS DE COMPOSÉS ACTIVATEURS DE NRF2 ET LEURS UTILISATIONS	Des aspects de la présente invention comprennent des promédicaments de composés qui activent Nrf2. De tels promédicaments trouvent une utilisation dans le traitement de maladies et de troubles auto-immuns et inflammatoires, comme par exemple le psoriasis et la sclérose en plaques. Des modes de réalisation de la présente invention concernent également des compositions pharmaceutiques qui comprenne…	None	None
WO2019195348A1	1,4-SUBSTITUTED ISOQUINOLINE INHIBITORS OF KEAP1/NRF2 PROTEIN-PROTEIN INTERACTION	UNIV ILLINOIS (US)	UNIV ILLINOIS ( US )	UNIV ILLINOIS	10-Oct-2019	02-Apr-2019	ACTIVE - APPLIED	Disclosed herein are compounds that can act as inhibitors of the Kelch-like ECH- associated protein 1/nuclear factor (erythroid-derived 2)-like 2 ("KEAP1/NRF2") protein- protein interaction, and methods of using the compounds to treat and prevent diseases and disorders, such as COPD, multiple sclerosis, and diabetes, and in the promotion of wound healing. The compounds described herein can includ…	1. . A compound, or pharmaceutically acceptable salt thereof, having the structure of Formula I: wherein each of R 1 and R 2 independently is halo, OH, CN, Ci_ 6 haloalkyl, Ci- 6 alkoxy, Ci_ 6haloalkoxy, or C(0)R 6 ; each of R 3 and R 4 independently is H, Ci_ 6 alkyl, deuterated Ci_ 6 alkyl, Ci_ 6 haloalkyl, Ci_ 6alkylene-CN, Co-ealkylene-Ci-sheteroaryl having 1 , 2, 3, or 4 heteroatoms selected…	[0121] [0041] The compounds disclosed herein can inhibit the KEAP-1/NRF2 interaction in a cell by contacting the cell in vitro or in vivo. In some embodiments, the contacting occurs in vitro. In other embodiments, the contacting occurs in vivo. The compounds can contact the cell in vivo by administering the compound to a subject or patient in need of regulation of the KEAP-1/NRF2 interaction. As …	MOORE TERRY (US); LAZZARA PHILLIP (US); DAVID BRIAN (US); RICHARDSON BENJAMIN (US); JAIN ATUL (US)	US201862653650P (06-Apr-2018)	06-Apr-2018	WO2019US25464	A61K31/18; A61K31/47; A61K31/472; C07D217/00; C07D217/22	C07D401/04; C07D217/22	None	None	DÉRIVÉS 1,4-SUBSTITUÉS DE L'ISOQUINOLINE UTILISÉS COMME INHIBITEURS DE L'INTERACTION PROTÉINE-PROTÉINE ENTRE KEAP1/NRF2	L'invention concerne des composés qui peuvent agir en tant qu'inhibiteurs de l'interaction protéine-protéine entre la protéine 1 associée à ECH de type Kelch/facteur nucléaire de type 2 (dérivés des érythroïdes 2) (« KEAP1/NRF2 »), et des méthodes d'utilisation des composés pour traiter et prévenir des maladies et des troubles, tels que la BPCO, la sclérose en plaques et le diabète, et dans la pr…	None	None
WO2019122265A1	SMALL MOLECULE MODULATORS OF THE BTB DOMAIN OF KEAP1	MEDIMMUNE LTD (GB)	MEDIMMUNE LTD ( GB )	ASTRAZENECA PLC	27-Jun-2019	20-Dec-2018	ACTIVE - APPLIED	The present application relates to compounds of formula (I') or formula (I), such as formula (Ia), and their pharmaceutical compositions/preparations. This application further relates to methods of treating or preventing neurodegenerative disorders, such as Alzheimer's disease (AD), Parkinson's disease (PD), Huntington disease (HD) and other CAG-triplet repeat (or polyglutamine) diseases, amyotro…	1. A compound of formula ( or a pharmaceutically acceptable salt thereof, wherein: X is selected from -C(O)- and -S(0)2-; R 1 and R 2 each independently is selected from H and Ci-6 alkyl; or R 1 and R 2 taken together with the carbon to which they are attached form a spirocycloalkyl or spiroheterocycloalkyl ring; R 3 is selected from hydroxyl and optionally substituted alkoxy; R 4 is selected fro…	None	BARTHOLOMEUS JOHAN (CA); BURLI ROLAND (GB); JARVIS REBECCA (GB); JOHNSTONE SHAWN (CA); OSTENFELD THOR (GB); TERSTIEGE INA (SE); TRAVAGLI MASSIMILIANO (PL); TURCOTTE STEPHANE (CA)	US201762609463P (22-Dec-2017)	22-Dec-2017	WO2018EP86436	C07D213/54; A61K31/4418; A61K31/4439; A61P9/00; A61P25/00; A61P29/00; A61P37/00; C07D215/14; C07D277/32; C07D333/24; C07D401/04; C07D413/04; C07D417/04	C07D413/04; C07D277/32; A61P25/00; C07D401/04; C07D333/24; C07D417/04; A61P29/00; A61P37/00; A61P9/00; C07D213/54; C07D215/14	None	None	MODULATEURS À PETITES MOLÉCULES DU DOMAINE BTB DE KEAP1	La présente invention concerne des composés de formule (I') ou formule (I), telle que la formule (la), et leurs compositions pharmaceutiques/préparations. L'invention concerne en outre des méthodes de traitement ou de prévention de troubles neurodégénératifs, tels que la maladie d'Alzheimer (AD), la maladie de Parkinson (PD), la maladie de Huntington (HD) et d'autres maladies à répétitions (ou po…	None	None
WO2019116231A1	NRF2 ACTIVATOR FOR THE TREATMENT OF ACUTE LUNG INJURY, ACUTE RESPIRATORY DISTRESS SYNDROME AND MULTIPLE ORGAN DYSFUNCTION SYNDROME	GLAXOSMITHKLINE INTELLECTUAL PROPERTY DEVELOPMENT LTD (GB)	GLAXOSMITHKLINE INTELLECTUAL PROPERTY DEVELOPMENT LTD ( GB )	GLAXOSMITHKLINE PLC	20-Jun-2019	11-Dec-2018	ACTIVE - APPLIED	The present invention relates to the use of an NRF2 activator to treat respiratory diseases. In particular, the present invention relates to the treatment of respiratory diseases, in a mammal, in which related organ failure accompanied by accumulation of alveolar fluid, cough, wheezing, dyspnea, hyperpnea, hypoxemia and pulmonary inflammation has occurred.	1. . A method for treating acute lung injury in a mammal in need thereof, comprising administering an effective amount of an NRF2 activator. 2. A method for treating acute respiratory distress syndrome in a mammal in need thereof, comprising administering an effective amount of an NRF2 activator. 3. A method for treating multiple organ dysfunction syndrome in a mammal in need thereof, comprising …	[0004] The present invention relates to the use of an NRF2 activator to treat respiratory diseases. In particular, the present invention relates to the treatment of respiratory diseases, in a mammal, in which related organ failure accompanied by accumulation of alveolar fluid, hypoxemia, cough, wheezing, dyspnea, hyperpnea and pulmonary inflammation has occurred. [0569] The combinations referred …	RUMSEY WILLIAM (US)	US201762597123P (11-Dec-2017)	11-Dec-2017	WO2018IB59885	A61K31/4192; A61K31/554; A61P11/00	A61K31/554; A61K31/4192; A61P11/00	None	None	ACTIVATEUR DE NRF2 POUR LE TRAITEMENT D'UNE LÉSION PULMONAIRE AIGUË, D'UN SYNDROME DE DÉTRESSE RESPIRATOIRE AIGUË ET D'UN SYNDROME DE DYSFONCTION D'ORGANES MULTIPLES	La présente invention concerne l'utilisation d'un activateur de NRF2 pour traiter des maladies respiratoires. En particulier, la présente invention concerne le traitement de maladies respiratoires, chez un mammifère, dans lequel une défaillance d'organe associée s'accompagne d'une accumulation de fluide alvéolaire, de toux, de sibilance (sifflement respiratoire), de dyspnée, d'hyperpnée, d'hypoxé…	None	None
WO2019116230A1	NRF2 ACTIVATOR FOR THE TREATMENT OF ACUTE LUNG INJURY, ACUTE RESPIRATORY DISTRESS SYNDROME AND MULTIPLE ORGAN DYSFUNCTION SYNDROME	GLAXOSMITHKLINE INTELLECTUAL PROPERTY DEVELOPMENT LTD (GB)	GLAXOSMITHKLINE INTELLECTUAL PROPERTY DEVELOPMENT LTD ( GB )	GLAXOSMITHKLINE PLC	20-Jun-2019	11-Dec-2018	ACTIVE - APPLIED	The present invention relates to the use of an NRF2 activator to treat respiratory diseases. In particular, the present invention relates to the treatment of respiratory diseases, in a mammal, in which related organ failure accompanied by accumulation of alveolar fluid, hypoxemia, cough, wheezing, dyspnea, hyperpnea and pulmonary inflammation has occurred.	1. . A method for treating acute lung injury in a mammal in need thereof, comprising administering an effective amount of an NRF2 activator wherein the NRF2 activator is (S)-3-(3-(((R)-4-ethyl-1 ,1 -dioxido-3,4-dihydro-2H-pyrido[2,3-b][1 ,4,5]oxathiazepin- 2-yl)methyl)-4-methylphenyl)-3-(1 -ethyl-4-methyl-1 H-benzo[d][1 ,2,3]triazol-5-yl)propanoic acid, or a pharmaceutically acceptable salt there…	[0004] The present invention relates to the use of an NRF2 activator to treat respiratory diseases. In particular, the present invention relates to the treatment of respiratory diseases, in a mammal, in which related organ failure accompanied by accumulation of alveolar fluid, hypoxemia, cough, wheezing, dyspnea, hyperpnea and pulmonary inflammation has occurred. [0097] The combinations referred …	RUMSEY WILLIAM (US)	US201762597131P (11-Dec-2017)	11-Dec-2017	WO2018IB59884	A61K31/554; A61P11/00	A61K31/554; A61P11/00	None	None	ACTIVATEUR DE NRF2 DESTINÉ AU TRAITEMENT D'UNE LÉSION PULMONAIRE AIGUË, DU SYNDROME DE DÉTRESSE RESPIRATOIRE AIGUË ET DU SYNDROME DE DYSFONCTIONNEMENT POLYVISCÉRAL	La présente invention concerne l'utilisation d'un activateur de NRF2 pour traiter des maladies respiratoires. En particulier, la présente invention concerne le traitement de maladies respiratoires, chez un mammifère, chez lequel s'est produite une défaillance viscérale connexe, accompagnée d'une accumulation de fluide alvéolaire, d'hypoxémie, de toux, de respiration sifflante, de dyspnée, d'hyper…	None	None
WO2019113383A1	SEAWEED EXTRACTS, ISOLATED COMPOUNDS, AND METHODS OF TREATMENT	UNIV FLORIDA (US)	UNIV FLORIDA ( US )	UNIV FLORIDA	13-Jun-2019	06-Dec-2018	ACTIVE - APPLIED	The instant invention relates to seaweed extract compositions, processes for isolation, isolated active agents, and methods of treating disease, disorders and conditions in a subject, including, reactive oxygen species (ROS)-mediated diseases and diseases mediated through the activation of the Nrf2-ARE (antioxidant response element) pathway, including proliferative diseases and disorders, Alzheim…	1. An extract from the algae, Cymopolia sp., isolated by: a) Exposing said algae to a solvent or solvent combination; b) Filtering the material/mixture from step a); and c) Removing the solvent or solvent combination from step b). 2. The extract of claim 1 further comprising: a) Purifying the material/mixture from step c) within claim 1 ; and b) Removing the chromatography mobile phase to provide…	[0010] This invention relates to seaweed extract compositions, enriched active fractions, isolated active agents, and methods of use for the treatment and/or prevention of reactive oxygen species (ROS)-mediated diseases and diseases alleviated or prevented through the activation of the Nrf2-ARE (antioxidant response element) pathway, such as inflammation, cancer, Alzheimer’s disease and other neu…	LUESCH HENDRIK (US); BOUSQUET MICHELLE (US)	US201762595148P (06-Dec-2017)	06-Dec-2017	WO2018US64345	A61K36/05; C07C49/603; C07C59/76	C07D311/82; C07C41/38; C07C43/225; C07C2601/14; C07C45/29; C07D311/00; C07C37/72; A61K36/05; C07C39/245; C07C50/24	None	None	EXTRAITS D'ALGUES, COMPOSÉS ISOLÉS ET PROCÉDÉS DE TRAITEMENT	La présente invention concerne des compositions d'extraits d'algues, des procédés d'isolement, des agents actifs isolés et des procédés pour le traitement d'une maladie, de troubles et d'affections chez un sujet, notamment des maladies médiées par des dérivés réactifs de l'oxygène (ROS) et des maladies médiées par l'activation de la voie Nrf2-ARE (élément de réponse antioxydant), notamment des ma…	None	None
WO2019108773A1	SUBSTITUTED STILBENES AS INHIBITORS OF NF-KB AND ACTIVATORS OF NRF2	STC UNM (US)	STC UNM ( US )	STC UNM	06-Jun-2019	29-Nov-2018	ACTIVE - APPLIED	The present invention relates to substituted stilbenes and dienones which exhibit unexpected dual activity, as inhibitors of NFκB and as agonists (activators) of Nrf2. In particular, these compounds show dual activity and makes them particularly useful in the treatment of inflammation, including chronic inflammation arid a number of related chronic disease states and conditions, including neurolo…	1. A method of a treating a subject afflicted with a disease or condition which is modulated throug irpregulaiion of F-kB signaling and inhibition of Nr£2 signalling, the method comprising administering to the subject a composition comprising a therapeutically effective amount of at least one compound which exhibits dual activity as a MF~KB signaling inhibitor and a Nrf2 signaling agonist, option…	[0005] The present Invention relates to substituted siiibenes and dtenones which exhibit unexpecte acti vity, as inhibitors of proirifTaromatoty NFKB signaling and as agonists (activators) of anti-oxidani Nrf2 signaling. In particular, these compounds show dual anti- inflammatory acti vity and anti-oxidant activity, which makes them particularly useful in the treatment of inflammation and its ass…	VANDER JAGT DAVID (US); DECK LORRAINE (US); ROYER ROBERT (US)	US201762591912P (29-Nov-2017)	29-Nov-2017	WO2018US63028	A61K31/03; A61K31/04; A61K31/085; A61K31/12; A61K31/122; A61P1/00; A61P3/00; A61P13/12; A61P17/00; A61P19/00; A61P25/00; A61P35/00; A61P37/08; C07C25/24; C07C39/21; C07C39/373; C07C43/215; C07C43/225; C07C49/235; C07C49/248; C07C49/255; C07C49/753; C07C205/06; C07C205/35	A61K45/06; A61K31/04; A61K31/085; A61K31/12; A61K31/09; A61P35/00; A61K31/122; A61K31/035; A61P17/00; A61K31/05; A61K2300/00	None	None	STILBÈNES SUBSTITUÉS UTILISÉS EN TANT QU'INHIBITEURS DE NF-ΚB ET ACTIVATEURS DE NRF2	La présente invention concerne des diénones et des stilbènes substitués qui présentent une double activité inattendue, en tant qu'inhibiteurs de NFκB et en tant qu'agonistes (activateurs) de Nrf2. En particulier, ces composés présentent une double activité, ce qui les rend particulièrement utiles dans le traitement de l'inflammation, dont l'inflammation chronique et un certain nombre d'affections…	None	None
WO2019104030A1	TETRAHYDRONAPHTHALENE DERIVATIVES USEFUL AS NRF2 ACTIVATORS	BIOGEN MA INC (US)	BIOGEN MA INC ( US )	BIOGEN INC	31-May-2019	20-Nov-2018	ACTIVE - APPLIED	Provided are compounds of Formula I, or pharmaceutically acceptable salts thereof, and methods for their use as Nrf2 activators and for their production.	1. A compound rep resented by Formula I: or a pharmaceutically acceptable salt thereof, wherein R 1 is -CN, -C(0)R la or Ci-salkyl substituted with one or more fluorine atoms; R la is H, Ci-i2alkyl, C 2 -i2alkenyl, C2-i2alkynyl, a 3 to l2-membered carbocyclyl, a 3 to 12- membered heterocyclyl, -OR 10a , -SR 10a , -N(R 10a ) 2 , -NR 10a OR 10a , -NR 10a S(O) 2 R 10a , - NR 10a C(O)R 10a , -N(R 10a…	[0285] “Stererochemical purity” means the weight percent of the desired stereoisomer relative to the combined weight of all stereoisomers. Compounds designated“D” in Table 1 are those in which the relative stereochemistry, but not the absolute stereochemistry, has been determined. As such, the invention also includes both enantiomers of compounds disclosed in the exemplification. [0292] One embod…	CAPACCI ANDREW GEORGE (US); LIN EDWARD (US); LUCAS BRIAN STUART (US)	US201762589259P (21-Nov-2017)	21-Nov-2017	WO2018US61998	C07C255/47; A61K31/277; A61P7/00; A61P25/28; C07C311/20; C07D213/57; C07D217/04; C07D295/155; C07D305/08; C07D317/72	C07D317/72; A61P7/00; A61P25/28; C07C255/47; C07C311/20; C07C2602/10; C07D213/57; C07D217/04; C07D295/155; C07D305/08	None	None	DÉRIVÉS DE TÉTRAHYDRONAPHTALÈNE UTILES EN TANT QU'ACTIVATEURS DE NRF2	L'invention concerne des composés de formule I, ou des sels pharmaceutiquement acceptables de ceux-ci, et des procédés pour leur utilisation en tant qu'activateurs de Nrf2 et pour leur production.	None	None
WO2019086723A1	TREATMENT OF A SUBTYPE OF ASD	STALICLA SA (CH)	STALICLA SA ( CH )	STALICLA SA	09-May-2019	06-Nov-2018	ACTIVE - APPLIED	The present invention is directed to a pharmaceutical composition comprising an Nrf2 inhbitor. Likewise, the present invention is directed to a pharmaceutical composition for use in the treatment of ASD in a patient, comprising: determining whether the patient suffers from ASD subtype 1 and administering a therapeutically effective amount of an Nrf-inhibitor if the patients suffers from ASD subty…	1. . Pharmaceutical composition comprising an Nrf2-inhibitor. 2. Pharmaceutical composition according to claim 1 , wherein the Nrf2-inhibitor is selected from the group consisting of Kelch-like ECH-associated protein 1 (cytosolic inhibitor of Nrf2, INRF2, Kelch-like protein 19, KIAA0132, KLHL19), Kelch-like ECH-associated protein 1 zebrafish, Maft protein zebrafish, Keap 1 protein rat, trigonelli…	[0013] In one aspect, the present invention is directed to a pharmaceutical composition comprising an Nrf2-inhibitor. In another aspect of the invention, the pharmaceutical composition is for use in the treatment of ASD or ASD subtype 1 patients. According to the present invention, ASD subtype 1 patients have a negative response to administration of an Nrf2-activator; therefore, ASD subtype 1 pat…	DURHAM LYNN (CH)	EP20170200185 (06-Nov-2017)	06-Nov-2017	WO2018EP80374	A61K49/00; A61K31/00; A61K31/10; A61P25/00	A61K49/0004; A61B5/167; A61K31/10; A61K31/155; A61K31/192; A61K31/203; A61K31/26; A61K31/343; A61K31/352; A61K31/365; A61K31/375; A61K31/4409; A61K31/4425; A61K36/062; A61K38/1706; A61K38/1709; A61P25/00	None	None	TRAITEMENT D'UN SOUS-TYPE DE TSA	La présente invention concerne une composition pharmaceutique comprenant un inhibiteur de Nrf2. De même, la présente invention concerne une composition pharmaceutique destinée à être utilisée dans le traitement d'un TSA chez un patient, consistant : à déterminer si le patient souffre d'un TSA de sous-type 1, et à administrer une quantité thérapeutiquement efficace d'un inhibiteur de Nrf si le pat…	None	None
WO2019086722A1	CHALLENGE TEST FOR DISTINGUISHING BETWEEN TWO SUBTYPES OF AUTISM SPECTRUM DISEASE	STALICLA SA (CH)	STALICLA SA ( CH )	STALICLA SA	09-May-2019	06-Nov-2018	ACTIVE - APPLIED	The present invention is directed to a method for differentiating between ASD phenotype (1), phenotype (2) and other ASD patients, wherein the method comprises,: administering an Nrf2- activator to a subject, and identifying the subject as an ASD phenotype (1) patient if the subject shows a negative response, as a phenotype (2) patient if he shows a positive response and as another ASD patient if…	1. . Method for differentiating between ASD phenotype 1 , phenotype 2 and other ASD patients, wherein the method comprises: • administering an Nrf2-activator to a subject, • identifying the subject as an ASD phenotype 1 patient if the subject shows a negative response, as a phenotype 2 patient if he shows a positive response and as another ASD patient if he does not show a positive nor a negative…	[0017] In one aspect, the present invention relates to a method for differentiating between ASD phenotype 1 , ASD phenotype 2 and other ASD patients, wherein the method comprises: [0079] In one aspect of the invention, the Nrf2-activator may be administered for at least 1 day, at least 2, at least 3, at least 4 or at least 5 days. In a preferred embodiment, the Nrf2-activator may be administered …	DURHAM LYNN (CH)	EP20170200185 (06-Nov-2017)	06-Nov-2017	WO2018EP80373	A61K49/00	A61K49/0004; A61B5/167; A61K31/10; A61K31/155; A61K31/192; A61K31/203; A61K31/26; A61K31/343; A61K31/352; A61K31/365; A61K31/375; A61K31/4409; A61K31/4425; A61K36/062; A61K38/1706; A61K38/1709; A61P25/00	None	None	TEST DE DÉFI POUR DISTINGUER ENTRE DEUX SOUS-TYPES DE MALADIE DU SPECTRE AUTISTIQUE	La présente invention concerne un procédé de différenciation entre un phénotype (1) du trouble du spectre autistique (TSA), un phénotype (2) et d'autres patients atteints de TSA, le procédé comprenant les étapes consistant à : administrer un activateur de Nrf2 à un sujet, et identifier le sujet en tant que patient ayant un phénotype (1) de TSA si le sujet présente une réponse négative, en tant qu…	None	None
WO2019086721A1	CHALLENGE TEST FOR DIAGNOSING A SUBTYPE OF AUTISM SPECTRUM DISEASE	STALICLA SA (CH)	STALICLA SA ( CH )	STALICLA SA	09-May-2019	06-Nov-2018	ACTIVE - APPLIED	The present invention is directed to a method of identifying autism spectrum disorder (ASD) phenotype 1 patients, wherein the method comprises: administering an Nrf2-activator to an ASD patient previously diagnosed with idiopathic ASD or a subject displaying clinical signs of ASD, and identifying the ASD patient as an ASD phenotype 1 patient if the patient shows a negative response after administ…	1. . Method for identifying autism spectrum disorder (ASD) phenotype 1 patients, wherein the method comprises: • administering an Nrf2-activator to a subject, and • identifying the subject as an ASD phenotype 1 patient if the subject shows a negative response after administration of the Nrf2-activator, wherein the subject is a patient previously diagnosed with idiopathic ASD or a subject displayi…	[0017] In one aspect of the invention, aspect, the present invention relates to a method for diagnosing or identifying autism spectrum disorder (ASD) phenotype 1 patients, wherein the method comprises: [0075] In one aspect of the invention, the Nrf2-activator may be administered for at least 1 day, at least 2, at least 3, at least 4 or at least 5 days. In a preferred embodiment, the Nrf2-activato…	DURHAM LYNN (CH)	EP20170200185 (06-Nov-2017)	06-Nov-2017	WO2018EP80372	A61K49/00	A61K49/0004; A61B5/167; A61K31/10; A61K31/155; A61K31/192; A61K31/203; A61K31/26; A61K31/343; A61K31/352; A61K31/365; A61K31/375; A61K31/4409; A61K31/4425; A61K36/062; A61K38/1706; A61K38/1709; A61P25/00	None	None	EXAMEN DE PROVOCATION POUR DIAGNOSTIQUER UN SOUS-TYPE DE MALADIE DU SPECTRE AUTISTIQUE	La présente invention concerne un procédé d'identification de patients présentant un phénotype de trouble du spectre autistique (ASD) 1, le procédé consistant : à administrer un activateur de Nrf2 à un patient atteint d'un ASD préalablement diagnostiqué comme présentant un ASD idiopathique ou à un sujet présentant des signes cliniques d'ASD, et à identifier le patient atteint d'un ASD comme patie…	None	None
WO2019067741A1	CONJUGATED PROTEINS AND USES THEREOF	SCRIPPS RESEARCH INST (US)	SCRIPPS RESEARCH INST ( US )	SCRIPPS RESEARCH INST	04-Apr-2019	27-Sep-2018	ACTIVE - APPLIED	Disclosed herein, in certain embodiments, are protein-probe adducts and synthetic ligands that inhibit protein-probe adduct formation, in which the proteins are regulated by NRF2. In some instances, also described herein are protein-binding domains that interact with a probe and/or a ligand described herein, in which the proteins are regulated by NRF2.	1. A protein-probe adduct wherein the probe binds to a cysteine residue illustrated in Tables 1 A, 2, 3 A, and 4; wherein the probe has a structure re resented by Formula (I): Formula (I) wherein, n is 0-8. 2. 2. The protein-probe adduct of claim 1, wherein the protein is ubiquitin carboxyl -terminal hydrolase 7 (USP7) and the cysteine residue is C223, wherein the numbering of the amino acid posi…	None	CRAVATT BENJAMIN F (US); BARPELED LIRON (US); KEMPER ESTHER (US)	US201762564223P (27-Sep-2017)	27-Sep-2017	WO2018US53157	G01N33/68; G01N33/50	G01N2800/7009; G01N33/6872; C07K19/00	None	None	PROTÉINES CONJUGUÉES ET LEURS UTILISATIONS	Dans certains modes de réalisation, l'invention concerne des adduits de protéines-sondes et des ligands de synthèse qui inhibent la formation d'adduits de protéines-sondes, les protéines étant régulées par NRF2. Dans certains cas, l'invention concerne également des domaines de liaison à des protéines qui interagissent avec une sonde et/ou un ligand décrit(s) dans l'invention, les protéines étant …	None	None
WO2019056365A1	ADAPTIVE NETWORK SLICE SELECTION	LM ERICSSON TELEFON AB (SE)	LM ERICSSON TELEFON AB ( SE )	LM ERICSSON TELEFON AB	28-Mar-2019	25-Sep-2017	ACTIVE - APPLIED	Disclosed herein is a method and a function entity for selecting a core network slice (NS), for serving a wireless communication device (WCD) 530 in a core network 500 comprising at least one a Management Function (MF) entity 530 serving the WCD 530 and at least one Repository Function (RF) entity (NRF1, NRF2) serving a plurality of core NSs (NSI#1, NSI#2) each comprising a plurality of Network F…	1. A method for selecting a core network slice， NS， for serving a wireless communication device， WCD， (530) in a core network (500) comprising at least one Management Function， MF， entity (530) serving the WCD (530) and at least one Repository Function， RF， entity (NRF1， NRF2) serving a plurality of core network slices NSs， (NSI#1， NSI#2) ， each comprising a plurality of Network Function， NF， ent…	None	WANG CHENG (CN)	WO2017CN103167 (25-Sep-2017)	25-Sep-2017	WO2017CN103167	H04W48/18	H04W48/18	None	None	SÉLECTION ADAPTATIVE DE TRANCHE DE RÉSEAU	L'invention concerne un procédé et une entité fonctionnelle pour sélectionner une tranche de réseau (NS) de réseau central, pour desservir un dispositif de communication sans fil (WCD) 530 dans un réseau central 500 comprenant au moins une entité de fonction de gestion (MF) 530 desservant le WCD 530 et au moins une entité de fonction de référentiel (RF) (NRF1, NRF2) desservant une pluralité de NS…	None	None
WO2019034347A1	TOPICAL COMPOSITION FOR ANTIAGING BENEFITS	CONOPCO INC (US); UNILEVER NV (NL); UNILEVER PLC (GB)	CONOPCO INC ( US ),UNILEVER NV ( NL ),UNILEVER PLC ( GB )	UNILEVER GROUP	21-Feb-2019	16-Jul-2018	ACTIVE - APPLIED	Disclosed is a topical composition comprising: (i) a first extract comprising botanical actives extracted from Emblica officinalis; and, (ii) a second extract comprising volatile botanical actives extracted from Camellia sinensis, wherein said second extract comprises E-2-hexenal and linalool at ratio of 0.1 :1 to 10:1 parts by weight. Also disclosed is a method of activation of Nrf2, a method of…	1. A topical composition comprising: (i) a first extract comprising botanical actives extracted from Emblica officinalis; and, (ii) a second extract comprising volatile botanical actives extracted from Camellia sinensis, wherein said second extract comprises E-2-hexenal and linalool at ratio of 0.1 :1 to 10:1 parts by weight. 2. A composition as claimed in claim 1 wherein said ratio is from 0.1 :…	None	DIAS PAUL (IN); GADGIL VIJAY (IN); JAGADISH NIDHI (IN)	EP20170186643 (17-Aug-2017)	17-Aug-2017	WO2018EP69236	A61Q19/00; A61K8/9789; A61Q19/08	A61Q19/00; A61Q19/08; A61K8/9789	None	None	COMPOSITION À USAGE TOPIQUE POUR SES BÉNÉFICES ANTI-ÂGE	L'invention concerne une composition à usage topique comprenant : (i) un premier extrait comprenant des principes botaniques actifs extraits d'Emblica officinalis ; et (ii) un second extrait comprenant des principes botaniques actifs volatils extraits de Camellia sinensis, où ledit second extrait comprenant du E-2-hexénal et du linalol dans un rapport de 0,1:1 à 10:1 parties en poids. Un procédé …	None	None
WO2019030298A1	NOVEL COMPOUNDS ACTIVATING THE NRF2 PATHWAY	ALMIRALL SA (ES)	ALMIRALL SA ( ES )	ALMIRALL SA	14-Feb-2019	08-Aug-2018	ACTIVE - APPLIED	The invention relates to peptidic compounds, which peptidic compounds are compounds of formula (I)', or a pharmaceutically acceptable salt, or solvate, or N-oxide, or stereoisomer thereof: (I)', wherein R1; R2; s; t; u; Aa78 and G1 are as defined herein. The peptidic compounds are useful in activating the Nrf2 pathway.	1. A peptidic compound, which peptidic compound is a compound of formula (I)' or a pharmaceutically acceptable salt, or solvate, or N-oxide, or stereoisomer thereof: Formula (I)' wherein R 1 represents a hydrogen atom, a -CO(C 1 -C 4 alkyl) group, a -CONH(C 1 -C 4 alkyl) group or a -Aa75-Aa74-[Li] m -[Tagi] n group; R 2 represents a -OH group, a -NH 2 group, or a -Aa84-Aa85-[L 2 ] p -[Tag 2 ] q g…	[0003] The present invention relates to novel peptides activating the Nrf2 pathway and their use in oxidative stress-dependent pathologies. [0271] The invention also includes isotopically-labeled peptidic compounds of the invention, wherein one or more atoms is replaced by an atom having the same atomic number, but an atomic mass or mass number different from the atomic mass or mass number usuall…	PUIG DURAN CARLOS (ES); ALBERICIO PALOMERA FERNANDO (ES); GONGORA BENITEZ MIRIAM (ES); PARADIS BAS MARTA (ES); MIRET CASALS LAIA (ES); RAMOS TOMILLERO IVAN (ES); FIACCO STEPHEN (US); DAVIS ANDREW (SE); GESCHWINDNER STEFAN (SE); BRUN CUBERO OMAR (ES); HERAS PANIAGUA CARLOS (ES); TRALLERO CANELA NURIA (ES)	EP20170382558 (08-Aug-2017)	08-Aug-2017	WO2018EP71536	C07K7/08; A61K38/00; C07K14/47	C07K7/08; A61K38/00	None	None	NOUVEAUX COMPOSÉS ACTIVANT LA VOIE NRF2	L'invention concerne des composés peptidiques, les composés peptidiques étant des composés de formule (I)', ou un sel pharmaceutiquement acceptable, ou un solvate, ou un N-oxyde, ou un stéréoisomère de ceux-ci : (I)', dans la formule R1 ; R2 ; s ; t ; u ; Aa78 et G1 sont tels que définis dans la description. Les composés peptidiques sont utiles dans l'activation de la voie Nrf2.	None	None
WO2019009693A1	MULTIRESISTANT-TUMOUR SENSITISER	INSTITUTO NAC DE NEUROLOGIA Y NEUROCIRUGIA (MX)	INSTITUTO NAC DE NEUROLOGIA Y NEUROCIRUGIA ( MX )	INSTITUTO NAC DE NEUROLOGIA Y NEUROCIRUGIA	10-Jan-2019	06-Jul-2018	ACTIVE - APPLIED	The present invention relates to the use of the compound Cur-[G-2]-OH as a sensitiser in a wide range of multiresistant tumors, particularly glioblastoma, which are characterised by the overexpression of the Nrf2 pathway.	1 .- The use of the compound Cur- [G-2] -OH of formula: O OH do not O o - O ' O - O or . or Ό · "' . .- · ■ - · - - Q ■ · ■ - ' ; OH OR OH HO _i, O OH HO HO OH to prepare a medicament useful for sensitizing multiresistant tumors in humans, wherein said medicament is administered prior to the administration of an anticancer therapy. 2. 2. The use according to claim 1, further characterized in that…	[0003] The present invention is inserted within the fields of pharmacology and human health. In general terms, the present invention relates to the use of Cur- [G-2] -OH in the preparation of medicaments and pharmaceutical formulations useful for sensitizing various types of cancer resistant to chemotherapy and / or radiotherapy (multiresistant), mainly glioblastoma. , as well as the treatment of…	GONZALEZ HERRERA IRMA GABRIELA (MX)	MX20170008989 (07-Jul-2017)	07-Jul-2017	WO2018MX00065	C07C45/00; A61K31/12; A61K31/704; A61P35/00; C07C45/72; C07C49/205	A61K31/495; A61P35/04; A61K9/0073; A61K9/0043; A61K9/0014; A61K31/12; C07C45/72; C07C49/205; A61P35/00; C07C45/00; A61K31/704	None	None	AGENT SENSIBILISATEUR DE TUMEURS MULTIRÉSISTANTES	La présente invention concerne l'utilisation du composé Cur-[G-2]-OH en tant qu'agent sensibilisateur dans une vaste variétés de tumeurs multirésistantes, notamment le glioblastome, lesquelles tumeurs sont caractérisées par la surexpression de la voie Nrf2.	AGENTE SENSIBILIZADOR DE TUMORES MULTIRRESISTENTES	La presente invención se refiere al uso del compuesto Cur-[G-2]-OH como un agente sensibilizador en una amplia gama de tumores multirresistentes, especialmente el glioblastoma, los cuales se caracterizan por la sobreexpresión de la vía Nrf2.
WO2018220126A1	COMPOUNDS FOR USE IN REGULATING FOLLICLE MATURATION	AARHUS UNIV (DK)	AARHUS UNIV ( DK )	AARHUS UNIV	06-Dec-2018	31-May-2018	ACTIVE - APPLIED	A compound and methods are provided for treating, preventing or ameliorating infertility or reduced fertility in an individual, wherein said compound is capable of regulating the activity of Nuclear Factor, Erythroid 2 Like 2 (NFE2L2).	1. A compound for use in treating, preventing or ameliorating infertility or reduced fertility in an individual, wherein said compound is capable of regulating the activity of Nuclear Factor, Erythroid 2 Like 2 (NFE2L2). 2. A method for treating, preventing or ameliorating infertility or reduced fertility in an individual, said method comprising administering to said individual a therapeutically …	[0001] Compounds for use in regulating follicle maturation Technical field The present invention relates to a method for screening for a compound that regulates follicle maturation, compounds that regulates follicle maturation, for use in treating, preventing or ameliorating an ovulation disorder and methods for treating females having an ovulation disorder. Background [0005] Accordingly, one asp…	LYKKEHARTMANN KARIN (DK); ERNST EMIL (DK); HEUCK ANDERS (DK)	EP20170173965 (01-Jun-2017)	01-Jun-2017	WO2018EP64359	A61K31/435; A61P15/08	A61P15/08; A61K31/435	None	None	COMPOSÉS DESTINÉS À ÊTRE UTILISÉS DANS LA RÉGULATION DE LA MATURATION FOLLICULAIRE	L'invention concerne un composé et des procédés pour traiter, prévenir ou réduire l'infertilité ou la diminution de la fertilité chez un individu, ledit composé étant capable de réguler l'activité du NFE2L2 (Nuclear Factor, Erythroid 2 Like 2).	None	None
WO2018200608A1	NRF AND HIF ACTIVATORS/HDAC INHIBITORS AND THERAPEUTIC METHODS USING THE SAME	UNIV ILLINOIS (US)	UNIV ILLINOIS ( US )	UNIV ILLINOIS	01-Nov-2018	25-Apr-2018	ACTIVE - APPLIED	Compounds that inhibit histone (HDACI) and/or activate Nrf2 and HIF, and compositions containing the same are disclosed. Methods of treating diseases and conditions wherein inhibition of HDAC and/or activation of Nrf2 and HIF provide a benefit, like a cancer, a neurodegenerative disorder, a peripheral neuropathy, a neurological disease, traumatic brain injury, stroke, hypertension, malaria, an au…	1. A compound having a structural formula wherein A is \ C=0 wherein X is -CH 2 - or / ; Y, independently, is selected from the group consisting of halo, -OH, -CN, -N0 2 , Ci_ 6 alkyl, aryl, heteroaryl, -OR a , -N(R a ) 2 , -NHR a , -CO-N(R a ) 2 , -NHCO-R a , -C0 2 R a , -SR a , -OCOR a , -NHS0 2 R a , -S0 2 N(R a ) 2 , and -S0 2 R a ; or two Y groups, positioned ortho to one another, are taken …	[0009] [0003] The present invention relates to indoline and benzimidazole compounds that activate Nrf2 and HIF and inhibit histone deacetylase (HDAC), to pharmaceutical compositions comprising one or more of the compounds, to methods of increasing the sensitivity of cancer cells to the cytotoxic effects of radiotherapy and/or chemotherapy comprising contacting the cell with one or more of the com…	GAISINA IRINA (US); KOZIKOWSKI ALAN (US)	US201762490101P (26-Apr-2017)	26-Apr-2017	WO2018US29258	A61K31/404; C07D209/04	A61K51/0453; A61K45/06; C07D209/30; A61K31/4184; A61K31/4706; C07D235/30; A61K31/4439; A61K31/454; A61K31/5377; A61K51/0446; C07D209/02; C07D209/08; A61K31/404; A61K2300/00	None	None	ACTIVATEURS DE NRF ET DE HIF/INHIBITEURS DE HDAC ET MÉTHODES THÉRAPEUTIQUES UTILISANT CEUX-CI	L'invention concerne des composés qui inhibent l'histone (HDACI) et/ou activent Nrf2 et HIF, et des compositions contenant ceux-ci. L'invention concerne également des méthodes de traitement de maladies et d'affections dans lesquelles l'inhibition de HDAC et/ou l'activation de Nrf2 et de HIF apporte(nt) un bienfait, telles qu'un cancer, un trouble neurodégénératif, une neuropathie périphérique, un…	None	None
WO2018200542A1	GENE THERAPY FOR OCULAR DISORDERS	UNIV OF PENNSYLVANIA (US)	UNIV OF PENNSYLVANIA ( US )	UNIV OF PENNSYLVANIA	01-Nov-2018	24-Apr-2018	ACTIVE - APPLIED	Compositions and methods are provided for treating ocular neuropathy in a subject. In one aspect, a recombinant adeno-associated viral vector is provided which includes a nucleic acid molecule comprising a sequence encoding NRF2. In another aspect, a recombinant adeno- associated viral vector is provided which includes a nucleic acid molecule comprising a sequence encoding SIRT1. In desired embod…	1. A recombinant adeno-associated virus (rAAV), said rAAV comprising an AAV capsid, and a vector genome packaged therein, said vector genome comprising: (a) an AAV 5' inverted terminal repeat (ITR) sequence; (b) a promoter; (c) a coding sequence encoding a human NRF2; (d) an AAV 3' ITR. 2. The rAAV according to claim 1, wherein the coding sequence of (c) is SEQ ID NO: 4. 2. The rAAV according to …	[0064] Technical and scientific terms used herein have the same meaning as commonly understood by one of ordinary skill in the art to which this invention belongs and by reference to published texts, which provide one skilled in the art with a general guide to many of the terms used in the present application. The definitions contained in this specification are provided for clarity in describing …	BENNETT JEAN (US); SUN JUNWEI (US); SHINDLER KENNETH (US); MCDOUGALD DEVIN (US)	US201762488989P (24-Apr-2017)	24-Apr-2017	WO2018US29167	C07K14/47; A61K9/00; A61K38/17; A61K48/00; C12N7/00; C12N9/80; C12N15/86	A61K9/0048; A61K48/00; A61P27/02; C12N15/86; C12N2710/10043; A61K48/0075; A61K48/005; A61K38/1709; C07K14/4702; C07K2319/43; C12Y204/02; C12N9/1077; C12N2750/14143; A61K47/10	None	None	THÉRAPIE GÉNIQUE POUR TROUBLES OCULAIRES	L'invention concerne des compositions et des méthodes pour le traitement de la neuropathie oculaire chez un sujet. Selon un aspect, l'invention concerne un vecteur viral adéno-associé recombinant qui comprend une molécule d'acide nucléique comprenant une séquence codant pour NRF2. Selon un autre aspect, l'invention concerne un vecteur viral adéno-associé recombinant qui comprend une molécule d'ac…	None	None
WO2018197394A1	USE OF WITHANIA SOMNIFERA EXTRACT TO PROTECT AGAINST AIR POLLUTION RELATED DISEASES	DSM IP ASSETS BV (NL)	DSM IP ASSETS BV ( NL )	ROYAL DSM NV	01-Nov-2018	23-Apr-2018	ACTIVE - APPLIED	The present invention relates to systemic detoxification by using extracts of Withania somnifera (ashwagandha) and its Nrf2-activating components withaferin-A, 12- deoxywithastramonolide, and Quresimine A. When ingested, the transcription factor Nrf2, which is a crucial element in intracellular detoxification pathways, leads to elimination of potentially toxic compounds. In parallel, the expressi…	2. A composition according to Claim 1 wherein the air pollution is particulate air pollution. 3. A composition according to Claim 1 or 2 wherein the adverse effect is selected from the group consisting of: cardiovascular problems, respiratory diseases, and chronic inflammation of tissues that come into contact with air borne particles. 4. A composition according to any of claims 1-4 wherein the p…	[0004] The present invention relates to systemic detoxification by using extracts of Withania somnifera (ashwagandha) and its Nrf2-activating components withaferin A, 12- deoxywithastramonolide, and quresimine A. When ingested, the transcription factor Nrf2, which is a crucial element in intracellular detoxification pathways, leads to elimination of potentially toxic compounds. In parallel, the e…	BENDIK IGOR (CH); BOEHLENDORF BETTINA (CH); HUG HUBERT (CH); MUSSLER BERND (CH); RICHARD NATHALIE (CH)	EP20170168412 (27-Apr-2017) EP20170172347 (23-May-2017)	27-Apr-2017 23-May-2017	WO2018EP60301	A61K36/81; A61K31/58; A61K45/06; A61P39/00	A61K36/81; A61K9/0056; A61K31/355; A61K31/045; A61K31/05; A61K31/07; A61K31/202; A61K31/585; A61K45/06; A61P39/00; A61K31/58; A61K2300/00	None	None	UTILISATION D'UN EXTRAIT DE WITHANIA SOMNIFERA POUR PROTÉGER CONTRE DES MALADIES LIÉES À LA POLLUTION DE L'AIR	La présente invention concerne la détoxication systémique en utilisant des extraits de Withania somnifera (ashwagandha) et ses composants activateurs de Nrf2 de withaférine A, 12-désoxywithastramonolide et quresimine A. Lorsqu'il est ingéré, le facteur de transcription Nrf2, qui est un élément crucial dans les voies de détoxication intracellulaire, conduit à l'élimination de composés potentiellem…	None	None
WO2018187852A1	BUTYRATE AND BETA-HYDROXYBUTYRATE COMPOSITIONS AND METHODS OF USE THEREOF	CAVALERI FRANCO (CA)	CAVALERI FRANCO ( CA )	CAVALERI FRANCO	18-Oct-2018	29-May-2017	ACTIVE - APPLIED	Compositions and methods for providing a person with an exogenous and therapeutically effective supply of ketones are disclosed. The compositions may consist essentially of (a) purified butyrate (or esters or propionate salts thereof) and (b) purified beta-hydroxybutyrate (or esters or propionate salts thereof). The compositions may further include other pharmacologically active agents, such as a…	1. . A composition consisting essentially of: (a) purified butyrate or esters or propionate salts thereof; and (b) purified beta-hydroxybutyrate or esters or propionate salts thereof. 2. The composition of claim 1 , which further comprises an agent selected from the group consisting of acetyl-L carnitine, R-alpha lipoic acid, and green tea extract. 3. The composition of claim 1 , wherein the puri…	[0003] [001] The field of the present invention relates to certain compositions (and methods of use thereof) that comprise a combination of short chain fatty acids (such as butyrate) and ketones (such as beta-hydroxybutyrate), which provide the various health benefits described herein. [0022] [0018] According to certain aspects of the invention, compositions are provided that include combinations…	CAVALERI FRANCO (CA)	US201762484416P (12-Apr-2017)	12-Apr-2017	WO2017CA50646	A61K31/19; A23L33/10; A23L33/12; A61K31/22; A61P3/00; A61P39/06; C07C53/124; C07C59/01; C12N5/071	A61K9/14; A61K31/19; A61K31/22; A23V2002/00; A61P39/06; A61K45/06; A23L33/165; A23L33/40; A61K31/385; A23L33/12; A61K31/221; A61K36/82; A61K9/48; A61P3/00; A61K2300/00; A23V2200/32; A23V2200/322; A23V2200/328; A23V2200/332; A23V2250/02; A23V2250/026; A23V2250/0612; A23V2250/1884; A23V2250/214; A23V2250/21; A23V2250/262; A23V2250/304; A23V2250/641; A23V2250/7042; A23V2250/7044; A23V2250/7046; A23V…	None	None	COMPOSITIONS DE BUTYRATE ET BÊTA-HYDROXYBUTYRATE ET LEURS PROCÉDÉS D'UTILISATION	La présente invention concerne des compositions et des procédés fournissant à une personne une dose exogène et thérapeutiquement efficace de cétones. Les compositions peuvent essentiellement être constituées (a) de butyrate purifié (ou des esters ou ses sels propionate) et (b) de bêta-hydroxybutyrate purifié (ou des esters ou ses sels propionate). Les compositions peuvent en outre comprendre d'au…	None	None
WO2018181345A1	HETEROCYCLIC COMPOUND	SCOHIA PHARMA INC (JP); TAKEDA PHARMA CO LTD (JP)	SCOHIA PHARMA INC ( JP ),TAKEDA PHARMA CO LTD ( JP )	SCOHIA PHARMA INC, TAKEDA PHARMA CO LTD	04-Oct-2018	27-Mar-2018	ACTIVE - APPLIED	Provided is a compound which has an Nrf2-activating activity and is expected to be useful as a prophylactic or therapeutic agent for diseases associated with oxidative stress, particularly hepatitis (e.g., non-alcoholic steatohepatitis (NASH)), cardiovascular diseases (e.g., heart failure or pulmonary arterial hypertension), pulmonary diseases (e.g., chronic obstructive pulmonary disease (COPD)),…	1. The following formula (I): 1. (Where R 1 represents an optionally substituted alkyl group; R 2 and R 3 each independently represents a hydrogen atom or an optionally substituted alkyl group; R 4 represents an optionally substituted cyclic group or an optionally substituted alkyl group; Ring A represents an optionally substituted benzene ring; Ring B is a benzene ring or a pyridine ring; X repr…	The present invention has an effect of activating nuclear factor erythroid 2-related factor が あ る 2 (sometimes abbreviated as “Nrf2” in the present specification) and is associated with oxidative stress, particularly hepatitis (for example, non-alcoholic Steatohepatitis (NASH)), cardiovascular disease (eg, heart failure or pulmonary arterial hypertension), lung disease (eg, chronic obstructive pu…	KITAZAKI TOMOYUKI (JP); NISHIKAWA YOICHI (JP); FUJIMOTO TAKUYA (JP); KUBO OSAMU (JP); SASAKI MINORU (JP); KINA ASATO (JP); MORIMOTO SACHIE (JP); KIKUCHI FUMIAKI (JP); TAKADA HIROYUKI (JP); ISHICHI YUJI (JP); TAKAKURA NOBUYUKI (JP); IKOMA MINORU (JP); SATO KENJIRO (JP); YAMASHITA TORU (JP); YAMASAKI TAKESHI (JP); WATANABE KOJI (JP); MATSUMOTO SHIGEMITSU (JP); FUKUSHI HIDETO (JP); NOGUCHI NAOYOSHI …	JP20170063955 (28-Mar-2017)	28-Mar-2017	WO2018JP12481	C07D401/06; A61K31/4725; A61K31/5377; A61K31/538; A61K31/55; A61K31/553; A61P1/16; A61P9/00; A61P9/04; A61P9/12; A61P11/00; A61P13/12; A61P21/00; A61P25/00; A61P25/16; A61P37/06; A61P39/06; A61P43/00; C07D401/14; C07D403/06; C07D405/14; C07D409/14; C07D413/14; C07D417/14; C07D493/10	A61K31/4725; A61K31/5377; A61K31/538; A61K31/55; A61K31/553; A61P1/16; A61P9/00; A61P9/04; A61P9/12; A61P11/00; A61P13/12; A61P21/00; A61P25/00; A61P25/16; A61P37/06; A61P39/06; A61P43/00; C07D401/06; C07D401/14; C07D403/06; C07D405/14; C07D409/14; C07D413/14; C07D417/14; C07D493/10	None	None	COMPOSÉ HÉTÉROCYCLIQUE	L'invention concerne un composé qui a une activité d'activation de Nrf2 et qui est supposé être utile en tant qu'agent prophylactique ou thérapeutique pour des maladies associées au stress oxydatif, en particulier l'hépatite (par exemple, la stéatohépatite non alcoolique (NASH)), des maladies cardiovasculaires (par exemple, une insuffisance cardiaque ou une hypertension artérielle pulmonaire), de…	None	None
WO2018145090A1	METHODS OF TREATING CANCERS HAVING A DEREGULATED NRF2/KEAP1 PATHWAY	MASSACHUSETTS INSTITUTE OF TECHNOLOGY (US); UNIV NEW YORK (US)	MASSACHUSETTS INSTITUTE OF TECHNOLOGY ( US ),UNIV NEW YORK ( US )	MASSACHUSETTS INSTITUTE OF TECHNOLOGY, UNIV NEW YORK	09-Aug-2018	06-Feb-2018	ACTIVE - APPLIED	The present disclosure relates to a method of treating a subject having cancer that includes selecting a subject having cancer associated with a deregulated NRF2/KEAP1 pathway and administering to the selected subject one or more inhibitors comprising a glutamine transporter inhibitor; a GPD2 inhibitor; an immune check-point inhibitor, an immune modulator, or combination(s) thereof.	1. . A method of treating a subject having cancer, the method comprising: selecting a subject having cancer associated with a deregulated NRF2/KEAP1 pathway; and administering to the selected subject one or more inhibitors comprising a glutamine transporter inhibitor; a GPD2 inhibitor; or combination(s) thereof. 2. The method of claim 1, wherein the glutamine transporter inhibitor inhibits SLC1 A…	[0007] [0002] The present invention relates to methods of treating cancers having a deregulated NRF2 KEAP l pathway. [0014] [0007] One aspect of the present invention is directed to a method of treating a subject having cancer that includes selecting a subject having cancer associated with a deregulated NRF2/KEAP1 pathway and administering to the selected subject one or more inhibitors comprising…	PAPAGIANNAKOPOULOS THALES (US); JACKS TYLER (US); ROMERO RODRIGO (US)	US201762454897P (06-Feb-2017)	06-Feb-2017	WO2018US17068	C07D235/06; C07D417/06; C12N5/09; C12Q1/68; C40B30/04; C40B40/06	G01N33/6872; G01N33/5011; C40B30/04; G01N33/5041; C12Q2600/154; C12Q2600/158; C12Q2600/156; C12Q1/6886; C12Q2600/106; A61P35/00	None	None	MÉTHODES DE TRAITEMENT DE CANCERS AYANT UNE VOIE NRF2/KEAP1 DÉRÉGULÉE	La présente invention concerne une méthode de traitement d'un sujet atteint d'un cancer qui comprend la sélection d'un sujet ayant un cancer associé à une voie NRF2/KEAP1 dérégulée et l'administration au sujet sélectionné d'un ou de plusieurs inhibiteurs comprenant un inhibiteur de transporteur de glutamine; un inhibiteur de GPD2; un inhibiteur du point de contrôle immunitaire, un modulateur immu…	None	None
WO2018140876A1	NRF2 ACTIVATOR	BIOGEN MA INC (US)	BIOGEN MA INC ( US )	BIOGEN INC	02-Aug-2018	29-Jan-2018	ACTIVE - APPLIED	Provided are tetrahydroisoquinoline derivatives as Nrf2 activators.	1. A compound represented by Formula A: or a pharmaceutically acceptable salt thereof, wherein V is CH or N; R 1 is a 3 to 12-membered carbocyclyl, a 3 to 12-membered heterocyclyl, or -N(R l ) 2 , wherein the 3 to 12-membered carbocyclyl and 3 to 12-membered heterocyclyl are each optionally substituted with one or more R 15 ; X is -C(O)- or -S(0) 2 -; R is halo, -N0 2 , -CN, -N 3 , Ci-i 2 alkyl, …	[0258] One embodiment of the invention includes a method for activating Nrf2 in a subject in need thereof, the method comprising administering to the subject a therapeutically effective amount of a compound described herein, or a pharmaceutically acceptable salt thereof, thereby activating Nrf2 in the subject. [0259] One embodiment of the invention includes a method for inhibiting a KEAP1 protein…	CAPACCI ANDREW (US); DECHANTSREITER MICHAEL (US); ENYEDY ISTVAN (US); JONES JOHN (US); LIN EDWARD (US); LUCAS BRIAN (US); MA BIN (US)	US201762452120P (30-Jan-2017)	30-Jan-2017	WO2018US15738	C07D401/14; A61K31/472; A61P7/00; A61P25/00; C07D401/06; C07D417/14	C07D405/14; C07D215/14; C07D413/14; C07D401/06; C07D451/02; C07D401/14; C07D471/04; C07D417/14; A61P25/00; A61P7/00	None	None	ACTIVATEUR DE NRF2	L'invention concerne des dérivés de tétrahydroisoquinoléine utilisés en tant qu'activateurs de Nrf2.	None	None
WO2018140738A1	NRF 2 ACTIVATOR	BIOGEN MA INC (US)	BIOGEN MA INC ( US )	BIOGEN INC	02-Aug-2018	26-Jan-2018	ACTIVE - APPLIED	Provided are compounds of Formula I, or pharmaceutically acceptable salts thereof, which are activators of nuclear factor erythroid 2 (NF-E2) -related factor 2 (Nrf2) and are useful to treat diseases caused by oxidative stress, such as neurodegenerative diseases or inflammation. Also provided are methods for their use and production.	1. A compound represented by Formula I: or a pharmaceutically acceptable salt thereof, wherein R 1 is -CN, -C(0)R l or Ci-salkyl substituted with one or more fluorine atoms; R l is H, Ci-i 2 alkyl, C 2 -i 2 alkenyl, C 2 -i 2 alkynyl, a 3 to 12-membered carbocyclyl, a 3 to 12-membered heterocyclyl, -OR 10a , -SR 10a , -N(R 10a ) 2 , -NR 10a OR 10a , - NR 10a S(O) 2 R 10a , -NR 10a C(O)R 10a , -N(R…	[0174] One embodiment of the invention includes a method for activating Nrf2 in a subject in need thereof, the method comprising administering to the subject a therapeutically effective amount of a compound described herein, or a pharmaceutically acceptable salt thereof, thereby activating Nrf2 in the subject. [0175] One embodiment of the invention includes a method for inhibiting a KEAP1 protein…	CAPACCI ANDREW (US); LIN EDWARD (US); LUCAS BRIAN (US)	US201762452108P (30-Jan-2017)	30-Jan-2017	WO2018US15465	C07D311/74; A61K31/352; A61K31/47; C07D319/16	C07D311/74; C07D319/16	None	None	ACTIVATEUR DE NRF2	L'invention concerne des composés de formule I, ou des sels pharmaceutiquement acceptables de ceux-ci, qui sont des activateurs du facteur nucléaire érythroïde 2 (Nrf2) et qui sont utiles pour traiter des maladies provoquées par un stress oxydatif, tels que des maladies neurodégénératives ou une inflammation. L'invention concerne également des procédés pour leur utilisation et leur production.	None	None
WO2018125880A1	NRF2 ACTIVATOR	BIOGEN MA INC (US)	BIOGEN MA INC ( US )	BIOGEN INC	05-Jul-2018	27-Dec-2017	ACTIVE - APPLIED	Provided are compounds of Formula I, or pharmaceutically acceptable salts thereof, and methods for their use and production.	What is claimed is: or a pharmaceutically acceptable salt thereof, wherein R 1 is -CN, -C(0)R a , CH 3 S(0) 2 - or Ci -8 alkyl substituted with one or more fluorine atoms; R is H, Ci-i 2 alkyl, C 2- i 2 alkenyl, C 2- i 2 alkynyl, a 3 to 12-membered carbocyclyl, a 3 to 12- membered heterocyclyl, -OR 11 , -SR 14 , -N(R 12 ) 2 , -NR 13 OR 13 , -NR 13 S(0) 2 R 13 , - NR 13 C(0)R 13 , -N(R 13 )N(R 13 …	[0492] One embodiment of the invention includes a method for activating Nrf2 in a subject in need thereof, the method comprising administering to the subject a therapeutically effective amount of a compound described herein, or a pharmaceutically acceptable salt thereof, thereby activating Nrf2 in the subject. [0493] One embodiment of the invention includes a method for inhibiting a KEAP1 protein…	LUCAS BRIAN (US); LIN EDWARD (US); CAPACCI ANDREW (US); XIN ZHILI (US); ENYEDY ISTVAN (US); CHEN TEYU (US); JONES JOHN (US); VAN VLOTEN KURT (US)	US201662439289P (27-Dec-2016)	27-Dec-2016	WO2017US68455	C07D311/76; A61K31/352; A61K31/47; C07D217/04; C07D217/08; C07D223/16; C07D498/14	C07D311/74; C07D413/06; C07D217/08; A61P7/00; C07D401/04; C07D223/14; C07D217/20; C07D405/04; A61P25/28; C07D223/16; C07D217/04; C07D498/04; C07D217/22; C07D311/76; C07D405/06; C07D498/14; C07D401/06	None	None	ACTIVATEUR DE NRF2	L'invention concerne des composés de formule I, ou des sels pharmaceutiquement acceptables de ceux-ci, et des procédés pour leur utilisation et leur production.	None	None
WO2018117345A1	SELECTIVE INDUCTION OF CANCER APOPTOSIS THROUGH COMBINED INHIBITION OF GLUTATHIONE, THIOREDOXIN, AND NRF2 ANTIOXIDANT	ASAN FOUND (KR); THE ASAN FOUND (KR); UNIV ULSAN FOUND IND COOP (KR)	ASAN FOUND ( KR ),THE ASAN FOUND ( KR ),UNIV ULSAN FOUND IND COOP ( KR )	ASAN FOUND, THE ASAN FOUND, UNIV ULSAN FOUND IND COOP	28-Jun-2018	12-May-2017	ACTIVE - APPLIED	The present invention relates to a composition for preventing or treating cancer, wherein the composition comprises an expression inhibitor or an activity inhibitor of glutathione, thioredoxin, and Nrf2 as an active ingredient. In particular, with respect to cancer having resistance to cisplatin, the composition suppresses the expression of the gene or suppresses the expression or activity of pro…	1. (i) inhibitors of expression of one or more genes selected from the group consisting of glutathione, thioredoxin and nuclear factor (erythroid-derived 2) -like 2); or (ii) preventing or treating cancer comprising an activity inhibitor of a protein of at least one gene selected from the group consisting of glutathione, thioredoxin and Nrf2 (nuclear factor (erythroid-derived 2) -like 2) Pharmace…	[Correction by Rule 26 04.07.2017] Induction of selective cancer cell death through anti-inhibition of glutathione, thioredoxin and NR2 antioxidant system[01] The present invention relates to a composition for the prevention or treatment of cancer comprising glutathione, thioredoxin and Nrf2 expression inhibitor or activity inhibitor as an active ingredient. [05] [06] An object of the present inv…	ROH JONGLYEL (KR)	KR20160174698 (20-Dec-2016)	20-Dec-2016	WO2017KR04963	A61K38/06; A61K38/44; A61K39/395; A61K48/00	A61K38/44; A61K38/06; A61K48/00; A61K39/395	None	None	INDUCTION SÉLECTIVE DE L'APOPTOSE DU CANCER PAR INHIBITION COMBINÉE DU GLUTATHION, DE LA THIORÉDOXINE ET DE L'ANTIOXYDANT NRF2	La présente invention concerne une composition pour prévenir ou traiter le cancer, la composition comprenant comme principe actif un inhibiteur de l'expression, ou un inhibiteur de l'activité, du glutathion, de la thiorédoxine et du Nrf2. En particulier, dans le cas de cancers présentant une résistance au cisplatine, la composition inhibe l'expression du gène, ou inhibe l'expression ou l'activité…	None	None
WO2018113145A1	METHOD FOR PREPARING HUMAN PLURIPOTENT STEM CELLS FOR RESISTING BOTH CELLULAR SENESCENCE AND MALIGNANT TRANSFORMATION	INST BIOPHYSICS CAS (CN)	INST BIOPHYSICS CAS ( CN )	INST BIOPHYSICS CAS	28-Jun-2018	13-Apr-2017	ACTIVE - APPLIED	Provided is a method for preparing human pluripotent stem cells for resisting both cellular senescence and malignant transformation. Genetically enhanced stem cells having increased resistance to adverse situations are obtained by mutating the glutamic acid at 82 position of NRF2 protein to glycine by means of a genome editing technique, and in vitro and in vivo experiments demonstrate that the s…	1. A method for preparing mesenchymal stem cells, comprising the steps of: (1) mutating the glutamic acid at position 82 of the NRF2 protein in ex vivo human pluripotent stem cells to glycine to obtain a pluripotent stem cell having NRF2 gene-enhanced type; (2) Directly inducing differentiation of the NRF2 gene-enhanced pluripotent stem cells to obtain NRF2 gene-enhanced mesenchymal stem cells. 2…	It is an object of the present invention to provide a method for producing NRF2 gene-enhanced mesenchymal stem cells which simultaneously resist cell senescence and malignant transformation. Another object of the present invention is to provide a NRF2 gene-enhanced mesenchymal stem cell obtained by the above method. Still another object of the present invention is to provide a novel use of the ab…	LIU GUANGHUI (CN); QU JING (CN); YANG JIPING (CN); SUZUKI KEIICHIRO (CN); REN RUOTONG (CN)	CN201611192461 (21-Dec-2016)	21-Dec-2016	WO2017CN80393	C12N5/0775; A61K35/28; A61K35/545; A61P9/14; A61P35/00; A61P35/04; A61P39/06; C12N5/071; C12N5/0735; C12N15/861	C12N2506/02; A61K35/28; C12N2710/10343; C12N2506/45; A61K35/545; C12N15/86; C12N5/0662	None	None	PROCÉDÉ DE PRÉPARATION DE CELLULES SOUCHES PLURIPOTENTES HUMAINES POUR RÉSISTER À LA FOIS À LA SÉNESCENCE CELLULAIRE ET À LA TRANSFORMATION MALIGNE	L'invention concerne un procédé de préparation de cellules souches pluripotentes humaines pour résister à la fois à la sénescence cellulaire et à la transformation maligne. Des cellules souches génétiquement améliorées présentant une résistance accrue à des situations défavorables sont obtenues par mutation de l'acide glutamique en position 82 de la protéine NRF2 en glycine au moyen d'une techniq…	None	None
WO2018109649A1	ETHER LINKED TRIAZOLES AS NRF2 REGULATORS	ASTEX THERAPEUTICS LTD (GB); GLAXOSMITHKLINE INTELLECTUAL PROPERTY DEVELOPMENT LTD (GB)	ASTEX THERAPEUTICS LTD ( GB ),GLAXOSMITHKLINE INTELLECTUAL PROPERTY DEVELOPMENT LTD ( GB )	ASTEX THERAPEUTICS LTD, GLAXOSMITHKLINE PLC	21-Jun-2018	11-Dec-2017	ACTIVE - APPLIED	The present invention relates to ether-linked triazole compounds, methods of making them, pharmaceutical compositions containing them and their use as NRF2 activators. In particular, the invention relates to compounds of Formula (I), and pharmaceutically acceptable salts thereof:	1. A compound of Formula (I): wherein: B is -0(CH 2 )-triazolyl, -0(CH 2 ) m , -0(CH 2 )m-oxazolyl, -0(CH 2 ) m -oxadiazolyl and -0(CH 2 )m-isoxazolyl, wherein each of the -0(CH 2 )-triazolyl, -0(CH 2 ) m , -0(CH 2 ) m , -0(CH 2 )m-oxazolyl, -0(CH 2 ) m -oxadiazolyl or -0(CH 2 ) m -isoxazolyl is unsubstituted or substituted by 1 or 2 substituents independently selected from— C 1-6 alkyl, -(CH 2 )…	[0003] The present invention relates to ether-linked triazole compounds, methods of making them, pharmaceutical compositions containing them and their use as NRF2 activators. BACKGROUND OF THE INVENTION [0054] In one aspect, this invention relates to a method of treating COPD, which comprises administering to a human in need thereof, a compound of Formula (I), or a salt, particularly a pharmaceut…	COOPER ANTHONY WILLIAM JAMES (GB); GOODWIN NICOLE CATHLEEN (US); GRIFFITHSJONES CHARLOTTE MARY (GB); HEIGHTMAN THOMAS DANIEL (GB); KERNS JEFFREY K (US); WILLEMS HENDRIKA MARIA GERARDA (GB); YAN HONGXING (US)	US201662434500P (15-Dec-2016)	15-Dec-2016	WO2017IB57807	C07D413/12; A61K31/553; A61K31/554; A61P9/04; A61P11/00; C07D249/04; C07D419/12; C07D419/14; C07D471/04; C07D498/04	C07D419/14; C07D498/04; C07D401/12; C07D419/12; C07D513/04; C07D249/04; A61P9/04; C07D471/04; C07D413/12; A61P11/00	None	None	TRIAZOLES À LIAISON ÉTHER UTILISÉS EN TANT QUE RÉGULATEURS DE NRF2	La présente invention concerne des composés triazoles à liaison éther, des procédés de production de ceux-ci, des compositions pharmaceutiques les contenant et leur utilisation en tant qu'activateurs de NRF2. En particulier, la présente invention concerne des composés de formule (I) et leurs sels pharmaceutiquement acceptables :	None	None
WO2018109648A1	3-OXO-1,4-DIAZEPINYLE COMPOUNDS AS NRF2 ACTIVATORS	GLAXOSMITHKLINE INTELLECTUAL PROPERTY DEVELOPMENT LTD (GB)	GLAXOSMITHKLINE INTELLECTUAL PROPERTY DEVELOPMENT LTD ( GB )	GLAXOSMITHKLINE PLC	21-Jun-2018	11-Dec-2017	ACTIVE - APPLIED	The present invention relates to bisaryl lactam compounds, methods of making them, pharmaceutical compositions containing them and their use as NRF2 activators. In particular, the compounds of this invention include a compound of Formula (I):	1. R 6 is hydrogen or -Ci_ 4 alkyl; R 7 is hydrogen, -Ci_ 5 alkyl, -C 3 - 7 cycloalkyl, -C . 8 heterocycloalkyl, -Ci- 5 alkoxy, -Ci- 3 alkyl-0-Ci. 3 alkyl, -Ci- 3 alkyl-NH-Ci- 3 alkyl, -Ci- 3 alkyl-S0 2 Ci- 3 alkyl, -Ci- 3 alkyl-C 4 - 8 heterocycloalkyl, -Ci_ 3 alkyl-C(0)NR 4 R6, or heteroaryl, wherein each of -Ci_ 5 alkyl, -C 3 . 7 cycloalkyl, -C4- 7 heterocycloalkyl, -Ci- 5 alkoxy, -Ci. 3 alkyl…	[0003] The present invention relates to bisaryl lactam compounds, methods of making them, pharmaceutical compositions containing them and their use as NRF2 activators. BACKGROUND OF THE INVENTION In one aspect, this invention relates to a method of treating COPD, which comprises administering to a human in need thereof, a compound of Formula (I), or a salt, particularly a pharmaceutically accepta…	BOEHM JEFFREY CHARLES (US); DAVIS RODERICK S (US); GOODWIN NICOLE CATHLEEN (US); KERNS JEFFREY K (US); LI TINDY (US); YAN HONGXING (US)	US201662433965P (14-Dec-2016)	14-Dec-2016	WO2017IB57806	C07D403/12; A61K31/551; A61P9/04; A61P11/00; C07D403/10	C07D403/12; A61P9/04; C07D403/10; A61P11/00	None	None	COMPOSÉS DE 3-OXO-1,4-DIAZÉPINYLE EN TANT QU'ACTIVATEURS DE NRF2	La présente invention concerne des composés de bisaryle lactame, des procédés de production de ceux-ci, des compositions pharmaceutiques les contenant et leur utilisation en tant qu'activateurs de NRF2. En particulier, les composés de la présente invention comprennent un composé de formule (I) :	None	None
WO2018109647A1	BISARYL AMIDES AS NRF2 REGULATORS	GLAXOSMITHKLINE INTELLECTUAL PROPERTY DEVELOPMENT LTD (GB)	GLAXOSMITHKLINE INTELLECTUAL PROPERTY DEVELOPMENT LTD ( GB )	GLAXOSMITHKLINE PLC	21-Jun-2018	11-Dec-2017	ACTIVE - APPLIED	The present invention relates to bisaryl amide analogs, pharmaceutical compositions containing them and their use as NRF2 activators. In particular, the invention relates to bisaryl heterocycles of Formula (I).	1. A compound of Formula (I) wherein: B is benzotriazolyl, phenyl, triazolopyridinyl, -O-(CH 2 )-triazolyl, or -(CH 2 ) 2 -triazolyl wherein each of benzotriazolyl, phenyl, triazolopyridinyl, -O-(CH 2 )-triazolyl, or -(CH 2 ) 2 -triazolyl is unsubstituted or substituted by 1, 2, or 3 substituents independently selected from–C 1- 3 alkyl, -C 3-7 cycloalkyl, -O-C 1-3 alkyl, -CN, -(CH 2 ) 2 –O–(CH 2…	[0003] The present invention relates to bisaryl amide analogs, pharmaceutical compositions containing them and their use as NRF2 activators. [0062] In a further aspect, this invention relates to use of a compound of Formula (I) or a pharmaceutically acceptable salt thereof in the manufacture of a medicament for the treatment of respiratory and non-respiratory disorders, including COPD, asthma, AL…	CALLAHAN JAMES FRANCIS (US); COLANDREA VINCENT J (US); COOPER ANTHONY WILLIAM JAMES (GB); GOODWIN NICOLE CATHLEEN (US); HUFF CHELSEA ARIANE (US); KARPIAK JOEL (US); KERNS JEFFREY K (US); NIE HONG (US)	US201662433954P (14-Dec-2016)	14-Dec-2016	WO2017IB57805	C07D417/12; A61K31/554; A61P1/16; A61P9/00; A61P11/00; A61P11/06; A61P13/12; A61P17/06; A61P35/00; C07D417/14; C07D498/04	C07D515/04; C07D401/14; C07D417/14; C07D513/04; C07D417/12; A61P9/00; A61P11/06; A61P13/12; A61P1/16; A61P11/00; C07D498/04; A61P35/00; A61P17/06	None	None	BISARYLE AMIDES EN TANT QUE RÉGULATEURS DE NRF2	La présente invention concerne des analogues bisaryle amides, des compositions pharmaceutiques les contenant et leur utilisation en tant qu'activateurs de NRF2. En particulier, l'invention concerne des hétérocycles bisaryle représentés par la formule (I).	None	None
WO2018109646A1	NRF2 COMPOUNDS	GLAXOSMITHKLINE INTELLECTUAL PROPERTY DEVELOPMENT LTD (GB)	GLAXOSMITHKLINE INTELLECTUAL PROPERTY DEVELOPMENT LTD ( GB )	GLAXOSMITHKLINE PLC	21-Jun-2018	11-Dec-2017	ACTIVE - APPLIED	The present invention relates to a compound which is (R)-3-(1,4- dimethyl-1 H-benzo[d][1,2,3]triazol-5-yl)-3-(3-(((R)-2-ethyl-2,3- dihydropyrido[2,3-f][l,4]oxazepin-4(5H)-yl)methyl)-4-methylphenyl) propanoic acid (I), or a pharmaceutically acceptable salt thereof, in particular, the meglumine salt thereof, a pharmaceutical composition containing the compound and its use as an NRF2 activator.	1. . A compound which is (R)-3-(1 ,4-dimethyl-1 H-benzo[d][1 ,2,3]triazol-5-yl)-3-(3- (((R)-2-ethyl-2,3-dihydropyrido[2,3-f][1 ,4]oxazepin-4(5H)-yl)methyl)-4- methylphenyl)propanoic acid, or a pharmaceutically acceptable salt thereof. 2. A compound which is (f?)-3-(1 ,4-dimethyl-1 H-benzo[d][1 ,2,3]triazol-5-yl)-3-(3- (((f?)-2-ethyl-2,3-dihydropyrido[2,3- |[1 ,4]oxazepin-4(5H)-yl)methyl)-4- methy…	[0003] The present invention relates to the compound (R)-3-(1 ,4-dimethyl-1 /-/- benzo[c ][1 ,2,3]triazol-5-yl)-3-(3-(((R)-2-ethyl-2,3-dihydropyrido[2,3-/][1 ,4]oxazepin-4(5H)- yl)methyl)-4-methylphenyl)propanoic acid, or a pharmaceutically acceptable salt thereof, in particular, the meglumine salt thereof, a pharmaceutical composition containing the compound and its use as an NRF2 activator. [00…	BROOKS CARL A (US); MATTHEWS JAY M (US)	US201662434745P (15-Dec-2016)	15-Dec-2016	WO2017IB57804	C07D498/04; A61K31/5365; A61P1/16; A61P9/00; A61P11/00; A61P11/06; A61P13/12; A61P17/06; A61P35/00	A61K9/007; C07C215/12; C07D498/04; A61K9/0019; A61K9/0053; A61P11/00; A61P35/00; A61P17/06; A61P11/06; A61P13/12; A61P9/00; A61P1/16	None	None	COMPOSÉS NRF2	La présente invention concerne un composé qui est l'acide (R)-3-(l,4- diméthyl-1 H-benzo[d][l,2,3]triazol-5-yl)-3-(3-(((R)-2-éthyl-2,3- dihydropyrido[2,3-f][l,4]oxazépin-4(5H)-yl)méthyl)-4-méthylphényl) propanoïque (I), ou un sel pharmaceutiquement acceptable de celui-ci, en particulier, son sel de méglumine, une composition pharmaceutique contenant le composé et son utilisation en tant qu'activa…	None	None
WO2018109643A1	BISARYL HETEROCYCLES AS NRF2 ACTI	GLAXOSMITHKLINE INTELLECTUAL PROPERTY DEVELOPMENT LTD (GB)	GLAXOSMITHKLINE INTELLECTUAL PROPERTY DEVELOPMENT LTD ( GB )	GLAXOSMITHKLINE PLC	21-Jun-2018	11-Dec-2017	ACTIVE - APPLIED	The present invention relates to bisaryl heterocycle compounds, methods of making them, pharmaceutical compositions containing them and their use as NRF2 activators. In particular, the invention relates to bisaryl heterocycles of Formula (I),	1. . A compound of Formula (I): wherein: B is benzotriazolyl, phenyl, triazolopyridinyl, -0-(CH 2 )-triazolyl, or -(CH 2 )2-triazolyl wherein each of benzotriazolyl, phenyl, triazolopyridinyl, -0-(CH 2 )-triazolyl, or -(CH 2 )2-triazolyl is unsubstituted or substituted by 1 , 2, or 3 substituents independently selected from -C i_ 3 alkyl, -O-Ci-salkyl, -CN, -(CH 2 )2-0-(CH 2 )2-OR 3 and halo; D i…	[0003] The present invention relates to bisaryl heterocycle compounds, methods of making them, pharmaceutical compositions containing them and their use as NRF2 activators. [0051] In a further aspect, this invention provides for a method of treating a respiratory or non-respiratory disorder, including COPD, asthma, ALI, ARDS, fibrosis, chronic asthma and acute asthma, lung disease secondary to en…	CALLAHAN JAMES FRANCIS (US); DAVIS RODERICK S (US); GOODWIN NICOLE CATHLEEN (US); KERNS JEFFREY K (US)	US201662434013P (14-Dec-2016)	14-Dec-2016	WO2017IB57801	C07D409/14; A61K31/553; A61K31/554; A61P11/00; A61P37/00; C07D417/14; C07D498/04; C07D515/04	C07D291/08; C07D285/36; A61K9/0019; C07D515/04; C07D513/04; C07D409/14; A61K9/0073; A61K9/0053; C07D243/08; A61P37/00; C07D417/14; C07D498/04; A61P11/00	None	None	HÉTÉROCYCLES BISARYLE EN TANT QUE NRF2 ACTI	La présente invention concerne des composés hétérocycles bisaryle, des procédés de production de ceux-ci, des compositions pharmaceutiques les contenant et leur utilisation en tant qu'activateurs de NRF2. En particulier, l'invention concerne des hétérocycles bisaryle représentés par la formule (I).	None	None
WO2018109642A1	N-ARYL PYRAZOLES AS NRF2 REGULATORS	ASTEX THERAPEUTICS LTD (GB); GLAXOSMITHKLINE INTELLECTUAL PROPERTY DEVELOPMENT LTD (GB)	ASTEX THERAPEUTICS LTD ( GB ),GLAXOSMITHKLINE INTELLECTUAL PROPERTY DEVELOPMENT LTD ( GB )	ASTEX THERAPEUTICS LTD, GLAXOSMITHKLINE PLC	21-Jun-2018	11-Dec-2017	ACTIVE - APPLIED	The present invention relates to N-aryl pyrazole compounds, methods of making them, pharmaceutical compositions containing them and their use as NRF2 regulators. In particular, the compounds of this invention include a compound of Formula (I).	1. . A compound of Formula (I) wherein: Ri is hydrogen, Ci-salkyl, triazolyl, pyridyl, pyridazinyl, imidazolyl, pyrazolyl, isoxazolyl, halo, -NRe-C(0)-R7 or -C(0)R7, and wherein the triazolyl, pyridyl, pyridazinyl, imidazolyl, pyrazolyl or isoxazolyl is unsubstituted or substituted by one or two substituents independently selected from -Ci-3alkyl, -CF3 and halo; Ri' is hydrogen or halo; R2 is hyd…	[0003] The present invention relates to N-aryl pyrazole compounds, methods of making them, pharmaceutical compositions containing them and their use as NRF2 regulators. BACKGROUND OF THE INVENTION [0046] dermatitis/topical effects of radiation, immunosuppression due to radiation exposure, Preeclampsia, and high altitude sickness, which comprises administering to a human in need thereof, a compoun…	BUDZIK BRIAN W (US); LI PENG (US); PERO JOSEPH E (US); GRIFFITHSJONES CHARLOTTE MARY (GB); HEIGHTMAN THOMAS DANIEL (GB); NORTON DAVID (GB); WILLEMS HENDRIKA MARIA GERARDA (GB); WOOLFORD ALISON JOANNE (GB)	US201662432887P (12-Dec-2016)	12-Dec-2016	WO2017IB57800	C07D401/14; A61K31/4155; A61K31/4192; A61K31/4709; A61K31/55; A61K31/553; A61K31/554; A61P9/04; A61P11/00; C07D403/08; C07D403/14; C07D413/14; C07D417/14; C07D419/14	C07D417/14; C07D413/14; A61P11/00; C07D419/14; C07D401/14; C07D403/08; C07D413/08; C07D403/14; A61P9/04	None	None	N-ARYL PYRAZOLES EN TANT QUE RÉGULATEURS DE NRF2	La présente invention concerne des composés N-aryl pyrazoles, des procédés de production de ceux-ci, des compositions pharmaceutiques les contenant et leur utilisation en tant que régulateurs de NRF2. En particulier, les composés de la présente invention comprennent un composé de formule (I).	None	None
WO2018109641A1	3-CARBOXYLIC ACID PYRROLES AS NRF2 REGULATORS	ASTEX THERAPEUTICS LTD (GB); GLAXOSMITHKLINE INTELLECTUAL PROPERTY DEVELOPMENT LTD (GB)	ASTEX THERAPEUTICS LTD ( GB ),GLAXOSMITHKLINE INTELLECTUAL PROPERTY DEVELOPMENT LTD ( GB )	ASTEX THERAPEUTICS LTD, GLAXOSMITHKLINE PLC	21-Jun-2018	11-Dec-2017	ACTIVE - APPLIED	The present invention relates to 3-carboxylic acid pyrrole compounds, methods of making them, pharmaceutical compositions containing them and their use as NRF2 regulators. In particular, the compounds of this invention include a compound of Formula (I)	1. . A compound of Formula (I): wherein: Ri is hydrogen, Ci_ 5 alkyl, triazolyl, pyridyl, pyridazinyl, imidazolyl, pyrazolyl, isoxazolyl, halo, -NR 7 -C(0)-R 8 and -C(0)R 7 , and wherein the phenyl, triazolyl, pyridyl, pyridazinyl, imidazolyl, pyrazolyl and isoxazolyl is unsubstituted or substituted by one or two substituents independently selected from -Ci_ 3 alkyl, -CF 3 or halo; Ri' is hydroge…	[0003] The present invention relates to 3-carboxylic acid pyrrole compounds, methods of making them, pharmaceutical compositions containing them and their use as NRF2 regulators. [0051] In one aspect, this invention relates to a method of treating COPD, which comprises administering to a human in need thereof, a compound of Formula (I), or a salt, particularly a pharmaceutically acceptable salt t…	BUDZIK BRIAN W (US); LI PENG (US); PERO JOSEPH E (US); GRIFFITHSJONES CHARLOTTE MARY (GB); HEIGHTMAN THOMAS DANIEL (GB); NORTON DAVID (GB); WILLEMS HENDRIKA MARIA GERARDA (GB); WOOLFORD ALISON JOANNE (GB)	US201662432884P (12-Dec-2016)	12-Dec-2016	WO2017IB57799	C07D401/14; A61K31/4192; A61K31/4523; A61K31/55; A61K31/553; A61K31/554; A61P9/04; A61P11/00; C07D403/08; C07D403/14; C07D413/14; C07D417/10; C07D417/14	C07D417/14; C07D403/14; C07D401/14; C07D417/10; C07D403/08; C07D413/14; A61P11/00; A61P9/04	None	None	PYRROLES D'ACIDE 3-CARBOXYLIQUE UTILISÉS EN TANT QUE RÉGULATEURS DE NRF2	La présente invention concerne des composés pyrazoles d'acide 3-carboxylique, des procédés de production de ceux-ci, des compositions pharmaceutiques les contenant et leur utilisation comme régulateurs de NRF2. En particulier, les composés de la présente invention comprennent un composé de formule (I).	None	None
WO2018104766A1	3-(2,3-DIHYDRO-1H-INDEN-5-YL)PROPANOIC ACID DERIVATIVES AND THEIR USE AS NRF2 REGULATORS	ASTEX THERAPEUTICS LTD (GB); GLAXOSMITHKLINE INTELLECTUAL PROPERTY DEVELOPMENT LTD (GB)	ASTEX THERAPEUTICS LTD ( GB ),GLAXOSMITHKLINE INTELLECTUAL PROPERTY DEVELOPMENT LTD ( GB )	ASTEX THERAPEUTICS LTD, GLAXOSMITHKLINE PLC	14-Jun-2018	06-Dec-2016	ACTIVE - APPLIED	The present invention relates to compounds of Formula (I), and Formula (II), wherein B is benzotriazolyl, phenyl, triazolopyridinyl, or -(CH2)2-triazolyl each of which may be unsubstituted or substituted by 1, 2, or 3 substituents independently chosen from -C1-3 alkyl, -O-C1-3 alkyl, CN, - (CH2)2-O-(CH2)2-OR4 and halo; and D is -C(O)OH, -C(O)NHSO2CH3, -SO2NHC(O)CH3, 5-(trifluoromethyl)-4H-1,2,4-t…	1. Claims What is claimed is: 1. A compound of Formula (I) wherein: B is benzotriazolyl, phenyl, triazolopyridinyl, or -(CH 2 ) 2 triazolyl each of which may be unsubstituted or substituted by 1, 2, or 3 substituents independently chosen from–C 1- 3 alkyl, -O- C 1-3 alkyl, CN, -(CH 2 ) 2 –O–(CH 2 ) 2 -OR 4 and halo; D is–C(O)OH, -C(O)NHSO 2 CH 3 ,–SO 2 NHC(O)CH 3 , 5-(trifluoromethyl)-4H-1,2,4-tr…	[0002] FIELD OF THE INVENTION The present invention relates to aryl analogs, pharmaceutical compositions containing [0052] In a further aspect, this invention relates to use of a compound of Formulas (I) and (II) or a pharmaceutically acceptable salt thereof in the manufacture of a medicament for the treatment of respiratory and non-respiratory disorders, including COPD, asthma, fibrosis, chronic…	BOEHM JEFFREY CHARLES (US); CALLAHAN JAMES FRANCIS (US); HEIGHTMAN THOMAS DANIEL (GB); KERNS JEFFREY K (US); WOOLFORD ALISON JOANNE (GB); YAN HONGXING (US)	WO2016IB57387 (06-Dec-2016)	06-Dec-2016	WO2016IB57387	C07D413/10; A61K31/4192; A61K31/423; A61K31/553; A61P11/00; C07D267/14; C07D403/06; C07D413/06; C07D498/04; C07D519/00	C07D413/10; C07D403/06; C07D267/14; C07D413/06; C07D498/04; C07D519/00; A61P11/00	None	None	DÉRIVÉS D'ACIDE PROPANOÏQUE 3-(2,3-DIHYDRO-1H-INDEN-5-YL) ET LEUR UTILISATION EN TANT QUE RÉGULATEURS DE NRF2	La présente invention concerne des composés de formule (I), et formule (II), dans laquelle B représente benzotriazolyle, phényle, triazolopyridinyle, ou -(CH2)2-triazolyle dont chacun peut être non substitué ou substitué par 1, 2, ou 3 substituants choisis indépendamment parmi l'alkyle -C1-3, l'alkyle -O-C1-3, CN, - (CH2)2-0-(CH2)2-OR4 et l'halo; et D est -C(0)OH, -C(0)NHS02CH3, -S02NHC(0)CH3, 5-…	None	None
VN66876A1	NRF2 ACTIVATOR [WO2018125880A1]	BIOGEN MA INC225 BINNEY STREET CAMBRIDGE MA 02142 UNITED STATES OF AMERICA	BIOGEN MA INC225 BINNEY STREET CAMBRIDGE MA 02142 UNITED STATES OF AMERICA	BIOGEN MA INC225 BINNEY STREET CAMBRIDGE MA 02142 UNITED STATES OF AMERICA	25-Nov-2019	26-Jul-2019	ACTIVE - GRANTED	Provided are compounds of Formula I, or pharmaceutically acceptable salts thereof, and methods for their use and production. [WO2018125880A1]	None	None	XIN ZHILI (US); CHEN TEYU (US); VAN VLOTEN KURT D (US); LUCAS BRIAN STUART (US); ENYEDY ISTVAN (US); JONES JOHN H (CA); CAPACCI ANDREW GEORGE (US); LIN EDWARD YINSHIANG (CA)	US201662439289P (27-Dec-2016)	27-Dec-2016	VN20190004089	A61K31/352; C07D217/08; C07D223/16; C07D498/14; C07D311/76; A61K31/47; C07D217/04	None	None	None	None	None	None	None
UY37551A	NRF2 ACTIVATOR [WO2018125880A1]	BIOGEN MA INC (US)	BIOGEN MA INC ( US )	BIOGEN INC	31-Jul-2018	26-Dec-2017	ACTIVE - APPLIED	Provided are compounds of Formula I, or pharmaceutically acceptable salts thereof, and methods for their use and production. [WO2018125880A1]	None	None	BRIAN STUART LUCAS (US); EDWARD YINSHIANG LIN (US); ANDREW GEORGE CAPACCI (US); XIN ZHILI (US); ENYEDY ISTVAN (US); CHEN TEYU (US); JOHN H JONES (US); KURT D VAN VLOTEN (US)	US201662439289P (27-Dec-2016)	27-Dec-2016	UY20170037551	A61K31/12; A61K31/122	C07D498/14; C07D498/04; C07D413/06; C07D405/06; C07D405/04; C07D401/06; C07D401/04; C07D311/76; C07D311/74; C07D223/16; C07D223/14; C07D217/22; C07D217/20; C07D217/08; C07D217/04; A61P25/28; A61P7/00	None	None	None	None	ACTIVADOR DE NRF2	Se proporcionan compuestos de fórmula I, o las sales farmacéuticamente aceptables de estos, y métodos para su uso y producción.
US9994843B2	Method for assaying microRNA, cancer therapeutic agent, and medicinal composition containing same for cancer therapy	NATIONAL UNIV CORP (JP)	NATIONAL UNIV CORP ( JP )	NATIONAL UNIV CORP	12-Jun-2018	17-Feb-2014	ACTIVE - GRANTED	The present inventors have found microRNAs which are strongly associated with stabilization of NRF2 in tumors, and an object of the present invention is to provide means for utilizing such miRNAs for the diagnosis and treatment of cancer. The inventors conducted screening of 470 microRNAs in a microRNA library by use of HeLa cells. As a result, 8 miRNAs each exhibiting a large decrease in miRNA a…	1. A cancer therapeutic agent, wherein said therapeutic agent comprises a combination of (1) a platinum agent, and (2) a nucleic acid comprising the nucleotide sequence of SEQ ID NO: 2. 2. The cancer therapeutic agent according to claim 1 , wherein the nucleic acid is a double-stranded RNA. 3. The cancer therapeutic agent according to claim 1 , wherein the platinum agent is cisplatin. 4. The canc…	SUMMARY OF THE INVENTION Problems to Solve the Invention [0009] Under the aforementioned circumstances involving cancer, the present inventors have focused on an NF-E2-related factor 2 (NRF2) in relation to cancer. Thus, an object of the present invention is to provide means for the diagnosis and treatment of cancer based on a new concept. [0012] Thus, a specific object of the present invention i…	INAZAWA JOHJI (JP); INOUE JUN (JP); YAMAMOTO SHINSUKE (JP); KAWANO TATSUYUKI (JP); KOZAKI KENICHI (JP)	JP20130027399 (15-Feb-2013) WO2014JP53594 (17-Feb-2014)	15-Feb-2013 17-Feb-2014	US201414767372	C07H21/02; A61K31/70; A61K31/7088; A61K31/713; A61K33/24; A61K45/06; C07H21/04; C12N5/00; C12N15/113; G01N33/50	A61P35/00; A61P43/00; A61P1/02; A61P21/00; A61P15/00; A61P19/00; A61P17/00; A61P1/04; A61P11/00; A61P1/00; A61P1/16; A61K33/243; A61K48/00; A61K31/713; A61K45/06; A61K33/24; C12N15/113; C12N2310/14; C12N2320/31; G01N33/5011; A61K31/7088; C12N2310/141; C12N2320/30; A61K2300/00	None	None	None	None	None	None
US9884816B2	Sulforaphane-derived compounds, production method thereof and the medical, food and cosmetic use of same	CONSEJO SUPERIOR DE INVESTIG CIENTIFICAS CSIC (ES); CONSEJO SUPERIOR DE INVESTIG CIENTIFICASE CSIC (ES); UNIV OF SEVILLE (ES)	CONSEJO SUPERIOR DE INVESTIGACIONES CIENTIFICAS ,UNIV OF SEVILLE ( ES ),CONSEJO SUPERIOR DE INVESTIG CIENTIFICAS CSIC ( ES ),CONSEJO SUPERIOR DE INVESTIG CIENTIFICASE CSIC ( ES )	CONSEJO SUPERIOR DE INVESTIGACIONES CIENTIFICAS, UNIV OF SEVILLE, CONSEJO SUPERIOR DE INVESTIG CIENTIFICAS CSIC, CONSEJO SUPERIOR DE INVESTIG CIENTIFICASE CSIC	06-Feb-2018	06-Mar-2013	ACTIVE - GRANTED	The present invention relates to a new series of compounds having general formula (I) and the optical isomer or enantiomer forms thereof, which belong to the family of sulforaphane derivatives. The invention also relates to the production method thereof. The invention further relates to the multiple medical (pharmaceutical, homeopathic and phytotherapeutic), food, cosmetic and dietary uses of sai…	1. A compound of general formula (I): where: R is a linear, branched, cyclic, heterocyclic, aromatic cyclic, aromatic heterocyclic, saturated or unsaturated carbon chain, or an NR 1 R 2 group, where R 1 and R 2 are selected independently from the group consisting of H, and linear, branched, cyclic, heterocyclic, aromatic cyclic, aromatic heterocyclic, saturated and unsaturated carbon chains; X an…	[0046] In a second aspect, the present invention relates to the method of obtaining an isothiocyanate or isoselenocyanate of formula (I) as described above, in any variants thereof, that comprises the following steps: [0087] Thus, a third aspect of the present invention consists of a composition that comprises in its formulation at least one compound as described above, in any variants thereof. T…	KHIAR EL WAHABI NOUREDDINE (ES); FERNANDEZ FERNANDEZ INMACULADA (ES); RECIO JIMENEZ ROCIO (ES)	ES20120030356 (09-Mar-2012) WO2013ES70134 (06-Mar-2013)	09-Mar-2012 06-Mar-2013	US201314383780	C07C331/20; A61K31/26; A61K31/795; A61K45/06	A61P3/10; A61P37/00; A61P9/00; A61P37/08; A61P7/02; A61P7/06; A61P7/10; A61P35/00; A61P27/02; A61P27/14; A61P3/04; A61P27/12; A61P25/16; A61P31/04; A61P17/00; C07C331/20; A61K45/06; A61K31/26; A61P11/02; A61P11/00; A61P11/06; A61P1/16; A61K31/795; A61P1/10	None	None	None	None	None	None
US9796752B2	Terpenoid derivatives	DAIICHI SANKYO CO LTD (JP)	DAIICHI SANKYO CO LTD ( JP )	DAIICHI SANKYO CO LTD	24-Oct-2017	18-Mar-2014	ACTIVE - GRANTED	It is intended to provide a novel terpenoid derivative that exhibits anti-inflammatory action and a cytoprotective action by activating the Keap1/Nrf2/ARE signaling pathway. The present invention provides terpenoid derivative A represented by the following formula (I):	1. A terpenoid derivative represented by the following formula (II): . 2. A method for producing a compound according to claim 1 , comprising using a compound represented by the following formula (VIII): as a substrate, culturing this compound in a medium together with a strain for transformation of the genus Chaetomium capable of transforming the compound to the compound according to claim 1 , a…	TECHNICAL FIELD [0003] The present invention relates to a terpenoid derivative that has the ability to activate the Keap1/Nrf2/ARE signaling pathway and is excellent in anti-inflammatory action and cytoprotective action.	KOMORIYA SATOSHI (JP); NAKAGAMI YASUHIRO (JP); HATANO EMIKO (JP); OHNUKI TAKASHI (JP); MASUDA KAYOKO (JP); IIZUKA MAYUMI (JP); ONO YASUNORI (JP)	JP20130055887 (19-Mar-2013) WO2014JP57222 (18-Mar-2014)	19-Mar-2013 18-Mar-2014	US201414778006	C07J71/00; C07J63/00; C12N1/14; C12P15/00; C12P17/02; C12P33/00; C12P33/02; C12P33/06; C12P33/20; C12R1/645; C12R1/785	A61P37/08; A61P9/10; A61P27/14; A61P25/16; A61P27/06; A61P27/02; A61P31/12; A61P27/12; A61P25/14; A61P25/28; A61P1/16; C07J71/001; C12N1/14; C12P15/00; C12P33/20; C12R1/645; C12R1/785; A61P25/00; C12P33/06; A61P11/06; A61P13/02; C12P33/00; A61P21/00; A61P13/12; C12P17/02; A61P11/00; C07J63/008; A61P21/02; A61P19/06; C12P33/02	None	None	None	None	None	None
US9737525B2	Small molecule activators of NRF2 pathway	MASSACHUSETTS GEN HOSPITAL (US); UNIV CALIFORNIA (US)	GEN HOSPITAL CORP ( US ),UNIV CALIFORNIA ( US ),MASSACHUSETTS GEN HOSPITAL ( US )	GEN HOSPITAL CORP, UNIV CALIFORNIA, MASSACHUSETTS GEN HOSPITAL	22-Aug-2017	06-Jun-2014	ACTIVE - GRANTED	This disclosure relates to compounds that act as activators of the NRF2/KEAP1/ARE pathway. Specifically, the compounds provided herein can act as high affinity reversible bindings for the NRF2 inhibitor, KEAP1. In some cases, NRF2/KEAP1/ARE pathway activation compounds are capable of repressing expression of inflammatory markers and/or reducing levels of TNFa to provide neuroprotective anti-infla…	1. A method for treating a neurodegenerative disorder selected from the group consisting of: Parkinson's disease (PD), Huntington's disease (HD), multiple sclerosis (MS), frontotemporal dementia, and amyotrophic lateral sclerosis (ALS) in a subject, the method comprising administering to the subject a therapeutically effective amount of a compound selected from the group consisting of: or a pharm…	None	KAZANTSEV ALEKSEY G (US); THOMPSON LESLIE M (US); ABAGYAN RUBEN (US); CASALE MALCOLM (US)	US201414892353 (07-Jun-2013) US201361886970P (04-Oct-2013) US201361832319P (06-Jun-2014)	07-Jun-2013 04-Oct-2013 06-Jun-2014	US201414892353	A61K31/47; A61K31/4196; A61K31/4439; A61K31/4709	A61K31/4709; A61K31/4196; A61K31/4439	None	None	None	None	None	None
US9730970B2	Seaweed extracts, unsaturated aldehydes, and methods of treatment	SMITHSONIAN INST (US); UNIV FLORIDA (US)	SMITHSONIAN INSTITUTEION ,SMITHSONIAN INST ( US ),UNIV FLORIDA ( US )	SMITHSONIAN INSTITUTEION, SMITHSONIAN INST, UNIV FLORIDA	15-Aug-2017	14-Mar-2014	ACTIVE - GRANTED	The instant invention relates to seaweed extract compositions, processes for isolation, isolated active agents, and methods of treating disease, disorders and conditions in a subject, including, reactive oxygen species (ROS)-mediated diseases and diseases mediated through the activation of the Nrf2-ARE (antioxidant response element) pathway, including proliferative diseases and disorders, Alzheim…	1. A method of treating a human suffering from prostate cancer comprising administering to said human suffering from prostate cancer a therapeutically effective amount of an extract of cultivated seaweed Ulva sp., wherein said human is effectively treated after having the cultivated seaweed Ulva sp. administered to him/her and wherein said extract is extracted with a solvent selected from the gro…	BACKGROUND [0004] This invention relates to seaweed extract compositions, enriched active fractions, isolated active agents, and methods of use for the treatment and/or prevention of reactive oxygen species (ROS)-mediated diseases and diseases alleviated or prevented through the activation of the Nrf2-ARE (antioxidant response element) pathway, such as inflammation, cancer, Alzheimer's disease an…	LUESCH HENDRIK (US); PAUL VALERIE J (US); RATNAYAKE RANJALA (US)	US201414846544 (15-Mar-2013) US201361790308P (02-Aug-2013) US201361861795P (14-Mar-2014)	15-Mar-2013 02-Aug-2013 14-Mar-2014	US201414846544	A01N65/00; A61K31/11; A61K36/02; A61K36/05	A61P25/28; A61K31/11; A61P25/00; A61K36/02; A61K36/05; A61K2236/33	None	None	None	None	None	None
US9724320B2	Composition for preventing or treating renal fibrosis comprising dimethylfumarate as active ingredient	KYUNGPOOK NAT UNIV HOSPITAL (KR); KYUNGPOOK NAT UNIV INDUSTRYACADEMIC COOP (KR)	CURACLE CO LTD ,KYUNGPOOK NAT UNIV HOSPITAL ( KR ),KYUNGPOOK NAT UNIV INDUSTRYACADEMIC COOP ( KR )	CURACLE CO LTD, KYUNGPOOK NAT UNIV HOSPITAL, KYUNGPOOK NAT UNIV INDUSTRYACADEMIC COOP	08-Aug-2017	20-Feb-2013	ACTIVE - GRANTED	The present invention relates to a composition for preventing or treating renal fibrosis comprising dimethylfumarate (DMF) as an active ingredient. The DMF according to the present invention has an excellent effect of reducing renal fibrosis by activating Nrf2 to inhibit TGF-β/Smad signaling, and thus is useful for preventing or treating renal fibrosis.	1. A method of treating renal fibrosis, comprising administering to a patient in need thereof a composition comprising dimethylfumarate (DMF) as an active ingredient. 2. A method of improving renal fibrosis, comprising administering to a patient in need thereof a food composition comprising DMF as an active ingredient.	TECHNICAL FIELD [0002] The present invention relates to a composition for preventing or treating renal fibrosis, which includes dimethylfumarate (DMF) as an active ingredient. Technical Solution [0009] According to an aspect of the present invention, there is provided a pharmaceutical composition for preventing or treating renal fibrosis, which includes dimethylfumarate (DMF) as an active ingredi…	LEE IN KYU (KR); PARK KEUN GYU (KR); OH CHANG JOO (KR); KIM HAN JONG (KR); KIM JOONYOUNG (KR)	KR20130015431 (13-Feb-2013) WO2013KR01303 (20-Feb-2013)	13-Feb-2013 20-Feb-2013	US201314767767	A61K31/225; A23L33/10; A61K9/00; A61K9/14; A61K9/20	A61P43/00; A61P1/00; A61K9/2059; A61K9/0095; A23V2002/00; A61K9/0053; A61K9/146; A61P13/12; A23L33/10; A61P17/00; A61K31/225	None	None	None	None	None	None
US9585894B2	Compositions comprising exemestane and novel methods of use	JOHNS HOPKINS UNIV (US)	JOHNS HOPKINS UNIV ( US )	JOHNS HOPKINS UNIV	07-Mar-2017	17-Jul-2014	ACTIVE - GRANTED	In addition to its potent mechanism-dependent inhibition of estrogen biosynthesis, in accordance with the embodiments of the present invention, it has now been found that exemestane has novel chemoprotective properties which have hitherto not been explicitly recognized. The present invention provides methods for the use of compositions comprising exemestane for chemoprotection against a wide vari…	1. A composition consisting of an effective amount of exemestane thereof and an effective amount of at least one phase 2 gene inducer, wherein the at least one phase 2 gene inducer is selected from the group consisting of shikonin, zerumbone, reservatrol, phenethyl isothiocyanate (PEITC), allyl isothiocyanate (AITC), hydroxytyrosol, curcumin, 6-gingerol, capsaicin, Bis(2-hydroxybenzylidene)aceton…	[0015] In accordance with another embodiment, the present invention provides a method for the inhibition of inducible nitric oxide synthase (iNOS) in a mammalian subject comprising the administration of the compositions described herein. [0016] In accordance with a further embodiment, the present invention provides a method for the inhibition of NF-κB activation in a mammalian subject comprising …	TALALAY PAUL (US); LIU HUA (US)	US201414333914 (19-Jul-2013) US201361856242P (18-Oct-2013) US201361892545P (17-Jul-2014)	19-Jul-2013 18-Oct-2013 17-Jul-2014	US201414333914	A61K31/352; A61K31/05; A61K31/12; A61K31/122; A61K31/165; A61K31/26; A61K31/353; A61K31/5685	A61K31/135; A61K31/26; A61K31/122; A61K31/145; A61P29/00; A61K31/5685; A61K31/352; A61K31/353; A61K31/341; A61K31/05; A61K31/165; A61K31/12; A61K2300/00	None	None	None	None	None	None
US2020131532A1	GENE THERAPY FOR OCULAR DISORDERS	UNIV OF PENNSYLVANIA (US)	UNIV OF PENNSYLVANIA ( US )	UNIV OF PENNSYLVANIA	30-Apr-2020	24-Apr-2018	ACTIVE - APPLIED	Compositions and methods are provided for treating ocular neuropathy in a subject. In one aspect, a recombinant adeno-associated viral vector is provided which includes a nucleic acid molecule comprising a sequence encoding NRF2. In another aspect, a recombinant adeno-associated viral vector is provided which includes a nucleic acid molecule comprising a sequence encoding SIRT1. In desired embodi…	1 . A recombinant adeno-associated virus (rAAV), said rAAV comprising an AAV capsid, and a vector genome packaged therein, said vector genome comprising: (a) an AAV 5′ inverted terminal repeat (ITR) sequence; (b) a promoter; (c) a coding sequence encoding a human NRF2; and (d) an AAV 3′ ITR. 2 . The rAAV according to claim 1 , wherein the coding sequence of (c) is SEQ ID NO: 4 or SEQ ID NO: 7. 2 …	[0058] Technical and scientific terms used herein have the same meaning as commonly understood by one of ordinary skill in the art to which this invention belongs and by reference to published texts, which provide one skilled in the art with a general guide to many of the terms used in the present application. The definitions contained in this specification are provided for clarity in describing …	BENNETT JEAN (US); SUN JUNWEI (US); SHINDLER KENNETH (US); MCDOUGALD DEVIN (US)	US201816607834 (24-Apr-2017) US201762488989P (24-Apr-2018)	24-Apr-2017 24-Apr-2018	US201816607834	C12N15/86; A61K9/00; A61P27/02	A61K48/00; C12Y204/02; C07K14/4702; A61K38/1709; A61K48/0075; A61P27/02; C12N2710/10043; C12N15/86; A61K48/005; A61K9/0048; C12N2750/14143; C07K2319/43; A61K47/10; C12N9/1077	None	None	None	None	None	None
US2020129531A1	USE OF WITHANIA SOMNIFERA EXTRACT TO PROTECT AGAINST AIR POLLUTION RELATED DISEASES	DSM IP ASSETS BV (NL)	DSM IP ASSETS BV ( NL )	ROYAL DSM NV	30-Apr-2020	23-Apr-2018	ACTIVE - APPLIED	The present invention relates to systemic detoxification by using extracts of Withania somnifera (ashwagandha) and its Nrf2-activating components withaferin-A, 12-deoxywithastramonolide, and Quresimine A. When ingested, the transcription factor Nrf2, which is a crucial element in intracellular detoxification pathways, leads to elimination of potentially toxic compounds. In parallel, the expressio…	1 . An oral composition comprising an active ingredient selected from the group consisting of: a) Withania somnifera extract comprising an Nrf2-activating effective amount of Withaferin A and/or 12-Deoxywithastramonolide; b) Withaferin A; c) 12-Deoxywithastramonolide; d) Quresimine A; and d) a mixture thereof for use in preventing or ameliorating the adverse effects of air pollution. 2 . A compos…	BRIEF DESCRIPTION OF THE INVENTION [0002] The present invention relates to systemic detoxification by using extracts of Withania somnifera (ashwagandha) and its Nrf2-activating components withaferin A, 12-deoxywithastramonolide, and quresimine A. When ingested, the transcription factor Nrf2, which is a crucial element in intracellular detoxification pathways, leads to elimination of potentially t…	BENDIK IGOR (CH); BOEHLENDORF BETTINA (CH); HUG HUBERT PAUL (CH); MUSSLER BERND (CH); RICHARD NATHALIE (CH)	EP20170168412 (27-Apr-2017) EP20170172347 (23-May-2017) WO2018EP60301 (23-Apr-2018)	27-Apr-2017 23-May-2017 23-Apr-2018	US201816605627	A61K31/585; A61K9/00; A61K31/045; A61K31/05; A61K31/07; A61K31/202; A61K31/355; A61K36/81	A61K36/81; A61K9/0056; A61K31/202; A61K31/07; A61K31/355; A61K31/045; A61K31/585; A61K31/05; A61P39/00; A61K45/06; A61K31/58; A61K2300/00	None	None	None	None	None	None
US2020129451A1	MULTIRESISTANT-TUMOUR SENSITISER	INSTITUTO NAC DE NEUROLOGIA Y NEUROCIRUGIA (MX)	INSTITUTO NAC DE NEUROLOGIA Y NEUROCIRUGIA ( MX )	INSTITUTO NAC DE NEUROLOGIA Y NEUROCIRUGIA	30-Apr-2020	06-Jul-2018	ACTIVE - APPLIED	The present invention refers to the use of the compound Cur-[G-2]-OH as a sensitizing agent in a wide range of multidrug-resistant tumors, especially glioblastoma, which are characterized by overexpression of the Nrf2 pathway.	1 . A method for sensitizing multi-resistant tumors in humans, the method comprising the steps of administering to a patient medicament comprising a compound Cur-[G-2]-OH of formula: wherein the medicament is administered to the patient prior to the administration of an anticancer therapy. 2 . The method according to claim 1 , wherein the multi-resistant tumor is a tumor characterized by overexpr…	None	GONZALEZ HERRERA IRMA GABRIELA (MX)	MX20170008989 (07-Jul-2017) WO2018MX00065 (06-Jul-2018)	07-Jul-2017 06-Jul-2018	US201816629125	A61K31/12; A61K9/00; A61K31/495; A61P35/04	A61P35/04; A61K31/12; A61K9/0073; A61K9/0014; A61K31/495; A61K9/0043; C07C45/72; C07C45/00; A61P35/00; A61K31/704; C07C49/205	None	None	None	None	None	None
US2020120909A1	COMPOSITIONS AND METHODS FOR THE STUDY AND TREATMENT OF ACUTE KIDNEY INJURY	JOHNS HOPKINS UNIV (US)	JOHNS HOPKINS UNIV ( US )	JOHNS HOPKINS UNIV	23-Apr-2020	23-Dec-2019	ACTIVE - APPLIED	The present invention relates to the field of nephrology. More specifically, the present invention provides compositions and methods useful for the study and treatment of acute kidney injury. In one embodiment, the present invention provides a knockout animal whose genome comprises a deletion of exon 2 and exon 3 of kelch-like ECH-associated protein 1 (KEAP1) in T-cells. In another embodiment, a …	1 . A knockout animal whose genome comprises a deletion of exon 2 and exon 3 of kelch-like ECH-associated protein 1 (KEAP1) in T-cells. 2 . The knockout animal of claim 1 , wherein KEAP1 is encoded by the nucleic acid sequence of SEQ ID NO:9. 3 . The knockout animal of claim 1 , wherein exon 2 is encoded by the nucleic acid sequence of SEQ ID NO:10. 4 . The knockout animal of claim 1 , wherein ex…	FIELD OF THE INVENTION [0004] The present invention relates to the field of nephrology. More specifically, the present invention provides compositions and methods useful for the study and treatment of acute kidney injury. [0025] All publications cited herein are hereby incorporated by reference including all journal articles, books, manuals, published patent applications, and issued patents. In a…	RABB HAMID (US); NOEL SANJEEV (US); MARTINALINGUA MARIA N (US); RACUSEN LORRAINE C (US); HAMAD ABDEL RAHIM (US); BANDAPALLE SAMATHA (US)	US201916724508 (03-Nov-2014) US201514930883 (04-Nov-2014) US201462074825P (03-Nov-2015) US201462074255P (23-Dec-2019)	03-Nov-2014 04-Nov-2014 03-Nov-2015 23-Dec-2019	US201916724508	A01K67/027; A61K35/17	A01K2217/075; A01K2227/10; A01K67/0276; A01K2267/035; A01K2227/105; A61K35/17	None	None	None	None	None	None
US2020101029A1	METHOD AND SYSTEM FOR PRESERVING COGNITIVE CAPACITY DURING AGING	BEECHAM JAMES E (US)	BEECHAM JAMES E ( US )	BEECHAM JAMES E	02-Apr-2020	05-Dec-2018	ACTIVE - APPLIED	The present invention comprises compositions having a.) at least one acetyltransferase EP300 inhibitor-substance, such as chemically pure spermidine or spermidine-rich wheat germ extract, and optionally b.) at least one nrf2 activator-substance, such as cocoa flavonoids. In use, a user typically adds said compositions to food during the day, and then consumes compositions with food. Typically, su…	1 . A method for improving brain cell health in a user during aging, comprising steps: a. providing user at least one dose of a consumable comprising a spermidine. 2 . The method of claim 1 , wherein said at least one dose of a consumable further comprises at least one nrf2 substantial-activator. 3 . The method of claim 1 , further comprising a step of providing said user a grounding device to co…	BACKGROUND OF THE INVENTION 1. Field of the Invention [0003] The present invention generally relates to methods and systems for preventing deterioration during aging of human cognitive function, more particularly memory function. Aging is the factor most closely associated to reduction in memory capacity in humans, more particularly in working memory loss and declarative memory loss. Declarative …	BEECHAM JAMES E (US)	US201816210890 (02-Oct-2018) US201862772106P (06-Oct-2018) US201862771113P (17-Oct-2018) US201862771037P (21-Oct-2018) US201862771034P (11-Nov-2018) US201862770874P (13-Nov-2018) US201862770808P (14-Nov-2018) US201862770649P (16-Nov-2018) US201862770259P (17-Nov-2018) US201862770193P (18-Nov-2018) US201862770190P (19-Nov-2018) US201862770116P (20-Nov-2018) US201862769706P (21-Nov-2018) US20186276…	02-Oct-2018 06-Oct-2018 17-Oct-2018 21-Oct-2018 11-Nov-2018 13-Nov-2018 14-Nov-2018 16-Nov-2018 17-Nov-2018 18-Nov-2018 19-Nov-2018 20-Nov-2018 21-Nov-2018 22-Nov-2018 23-Nov-2018 24-Nov-2018 25-Nov-2018 28-Nov-2018 05-Dec-2018	US201816210890	A61K31/132; A23C19/072; A23L33/105; A23L33/135; A61K31/26; A61K31/353; A61K35/745; A61K36/185; A61K45/06; A61P25/28	A23L33/105; A23C19/072; A23L33/10; A23L33/135; A23L33/17; A23V2002/00; A61K31/26; A61P25/28; A61K31/132; A61K31/353; A61K35/745; A61K45/06; A23Y2300/00; A61K2035/115; A61K36/185; A23V2200/322; A23V2250/2132; A23V2250/30	None	None	None	None	None	None
US2020079759A1	Nrf2 REGULATORS	ASTEX THERAPEUTICS LTD (GB); GLAXOSMITHKLINE INTELLECTUAL PROPERTY DEVELOPMENT LTD (GB)	ASTEX THERAPEUTICS LTD ( GB ),GLAXOSMITHKLINE INTELLECTUAL PROPERTY LTD ,GLAXOSMITHKLINE INTELLECTUAL PROPERTY DEVELOPMENT LTD ( GB )	ASTEX THERAPEUTICS LTD, GLAXOSMITHKLINE PLC	12-Mar-2020	06-Nov-2019	ACTIVE - APPLIED	The present invention relates to aryl analogs, pharmaceutical compositions containing them and their use as NRF2 regulators.	1 . A compound of Formula (I) wherein, B is benzotriazolyl, phenyl or triazolopyridinyl, each of which is unsubstituted or substituted by 1, 2, or 3 substituents independently selected from —C 1-3 alkyl, —O—C 1-3 alkyl, CN, —(CH 2 ) 2 —O—(CH 2 ) 2 —OR 4 and halo; D is —C(O)OH, —C(O)NHSO 2 CH 3 , —SO 2 NHC(O)CH 3 , 5-(trifluoromethyl)-4H-1,2,4-triazol-2-yl, or tetrazolyl; R 1 is independently hydr…	FIELD OF THE INVENTION [0002] The present invention relates to aryl analogs, pharmaceutical compositions containing them and their use as NRF2 regulators. [0023] In a further aspect, this invention relates to use of a compound of Formula (I) or a pharmaceutically acceptable salt thereof in the manufacture of a medicament for the treatment of respiratory and non-respiratory disorders, including CO…	KERNS JEFFREY K (US); CALLAHAN JAMES (US); YAN HONGXING (US); HEIGHTMAN THOMAS DANIEL (GB); GRIFFITHSJONES CHARLOTTE MARY (GB); WOOLFORD ALISON JOANNE (GB); LI TINDY (US); SHAH AMI LAKDAWALA (US); DAVIS RODERICK S (US); NORTON DAVID (GB); BOEHM JEFFREY CHARLES (US); HAMILTON PARIS L (US); GOODWIN NICOLE CATHLEEN (US); JIN YUN (CN)	US201916675634 (15-Jun-2015) US201715736075 (15-Jun-2016) WO2016CN85806 (13-Dec-2017) US201562175510P (06-Nov-2019)	15-Jun-2015 15-Jun-2016 13-Dec-2017 06-Nov-2019	US201916675634	C07D403/10; A61P9/00; A61P11/00; A61P25/00; A61P27/00; A61P35/00; A61P37/00; C07D233/60; C07D233/64; C07D249/18; C07D255/04; C07D267/14; C07D273/01; C07D401/10; C07D401/14; C07D403/14; C07D405/10; C07D405/14; C07D413/10; C07D413/14; C07D451/02; C07D471/04; C07D487/04; C07D487/08; C07D498/04	A61P25/00; A61P11/00; C07D233/60; C07D451/02; C07D487/08; A61P37/00; C07D249/18; A61P9/00; A61P35/00; C07D267/14; A61P27/00; C07D413/10; C07D471/04; A61K31/553; C07D405/14; C07D498/04; A61K31/4192; C07D401/14; A61P11/06; C07D273/01; A61K9/0053; C07D403/10; C07D413/14; C07D405/10; C07D255/04; C07D403/14; C07D401/10; C07D487/04; C07D233/64; A61K9/0019; A61K9/007	None	None	None	None	None	None
US2020071317A1	ETHER LINKED TRIAZOLES AS NRF2 ACTIVATORS	ASTEX THERAPEUTICS LTD (GB); GLAXOSMITHKLINE INTELLECTUAL PROPERTY DEVELOPMENT LTD (GB)	ASTEX THERAPEUTICS LTD ( GB ),GLAXOSMITHKLINE INTELLECTUAL PROPERTY LTD ,GLAXOSMITHKLINE INTELLECTUAL PROPERTY DEVELOPMENT LTD ( GB )	ASTEX THERAPEUTICS LTD, GLAXOSMITHKLINE PLC	05-Mar-2020	11-Dec-2017	ACTIVE - APPLIED	The present invention relates to ether-linked triazole compounds, methods of making them, pharmaceutical compositions containing them and their use as NRF2 activators. In particular, the invention relates to compounds of Formula (I), and pharmaceutically acceptable salts thereof:	1 . A compound of Formula (I): wherein: B is —O(CH 2 )-triazolyl, —O(CH 2 ) m , —O(CH 2 ) m -oxazolyl, —O(CH 2 ) m -oxadiazolyl and —O(CH 2 ) m -isoxazolyl, wherein each of the —O(CH 2 )-triazolyl, —O(CH 2 ) m , —O(CH 2 ) m , —O(CH 2 ) m -oxazolyl, —O(CH 2 ) m -oxadiazolyl or —O(CH 2 ) m -isoxazolyl is unsubstituted or substituted by 1 or 2 substituents independently selected from —C 1-6 alkyl, —…	FIELD OF THE INVENTION [0003] The present invention relates to ether-linked triazole compounds, methods of making them, pharmaceutical compositions containing them and their use as NRF2 activators. [0031] In one aspect, this invention relates to a method of treating COPD, which comprises administering to a human in need thereof, a compound of Formula (I), or a salt, particularly a pharmaceuticall…	COOPER ANTHONY WILLIAM JAMES (GB); GOODWIN NICOLE CATHLEEN (US); GRIFFITHSJONES CHARLOTTE MARY (GB); HEIGHTMAN THOMAS DANIEL (GB); KERNS JEFFREY K (US); WILLEMS HENDRIKA MARIA GERARDA (GB); YAN HONGXING (US)	US201716468777 (15-Dec-2016) US201662434500P (11-Dec-2017)	15-Dec-2016 11-Dec-2017	US201716468777	C07D419/12; C07D249/04; C07D401/12; C07D419/14; C07D498/04; C07D513/04	C07D419/12; C07D471/04; C07D413/12; C07D249/04; C07D401/12; C07D419/14; A61P11/00; C07D498/04; A61P9/04; C07D513/04	None	None	None	None	None	None
US2020071310A1	N-ARYL PYRAZOLES AS NRF2 REGULATORS	ASTEX THERAPEUTICS LTD (GB); GLAXOSMITHKLINE INTELLECTUAL PROPERTY DEVELOPMENT LTD (GB)	ASTEX THERAPEUTICS LTD ( GB ),GLAXOSMITHKLINE INTELLECTUAL PROPERTY DEVELOPMENT LTD ( GB )	ASTEX THERAPEUTICS LTD, GLAXOSMITHKLINE PLC	05-Mar-2020	11-Dec-2017	ACTIVE - APPLIED	The present invention relates to N-aryl pyrazole compounds, methods of making them, pharmaceutical compositions containing them and their use as NRF2 regulators. In particular, the compounds of this invention include a compound of Formula (I):	1 . A compound of Formula (I) wherein: R 1 is hydrogen, C 1-5 alkyl, triazolyl, pyridyl, pyridazinyl, imidazolyl, pyrazolyl, isoxazolyl, halo, —NR 6 —C(O)—R 7 or —C(O)R 7 , and wherein the triazolyl, pyridyl, pyridazinyl, imidazolyl, pyrazolyl or isoxazolyl is unsubstituted or substituted by one or two substituents independently selected from —C 1-3 alkyl, —CF 3 and halo; R 1 ′ is hydrogen or hal…	FIELD OF THE INVENTION [0003] The present invention relates to N-aryl pyrazole compounds, methods of making them, pharmaceutical compositions containing them and their use as NRF2 regulators. [0031] In one aspect, this invention relates to a method of treating COPD, which comprises administering to a human in need thereof, a compound of Formula (I), or a salt, particularly a pharmaceutically acce…	BUDZIK BRIAN W (US); LI PENG (US); PERO JOSEPH E (US); GRIFFITHSJONES CHARLOTTE MARY (GB); HEIGHTMAN THOMAS DANIEL (GB); NORTON DAVID (GB); WILLEMS HENDRIKA MARIA GERARDA (GB); WOOLFORD ALISON JOANNE (GB)	US201716467148 (12-Dec-2016) US201662432887P (11-Dec-2017)	12-Dec-2016 11-Dec-2017	US201716467148	C07D413/08; A61P11/00; C07D401/14; C07D403/08; C07D413/14; C07D417/14; C07D419/14	A61P9/04; C07D413/08; C07D401/14; C07D413/14; C07D403/14; C07D417/14; C07D403/08; C07D419/14; A61P11/00	None	None	None	None	None	None
US2020062781A1	BISARYL HETEROCYCLES AS NRF2 ACTIVATORS	GLAXOSMITHKLINE INTELLECTUAL PROPERTY DEVELOPMENT LTD (GB)	GLAXOSMITHKLINE INTELLECTUAL PROPERTY LTD	GLAXOSMITHKLINE PLC	27-Feb-2020	11-Dec-2017	ACTIVE - APPLIED	The present invention relates to bisaryl heterocycle compounds, methods of making them, pharmaceutical compositions containing them and their use as NRF2 activators. In particular, the invention relates to bisaryl heterocycles of Formula (I),	1 . A compound of Formula (I): wherein: B is benzotriazolyl, phenyl, triazolopyridinyl, —O—(CH 2 )-triazolyl, or —(CH 2 ) 2 -triazolyl wherein each of benzotriazolyl, phenyl, triazolopyridinyl, —O—(CH 2 )-triazolyl, or —(CH 2 ) 2 -triazolyl is unsubstituted or substituted by 1, 2, or 3 substituents independently selected from —C 1 -3alkyl, —O—C 1-3 alkyl, —CN, —(CH 2 ) 2 —O—(CH 2 ) 2 —OR 3 and ha…	FIELD OF THE INVENTION [0003] The present invention relates to bisaryl heterocycle compounds, methods of making them, pharmaceutical compositions containing them and their use as NRF2 activators. [0033] In one aspect, this invention relates to a method of treating COPD, which comprises administering to a human in need thereof, a compound of Formula (I), or a salt, particularly a pharmaceutically …	CALLAHAN JAMES FRANCIS (US); DAVIS RODERICK S (US); GOODWIN NICOLE CATHLEEN (US); KERNS JEFFREY K (US)	US201716467193 (14-Dec-2016) US201662434013P (11-Dec-2017)	14-Dec-2016 11-Dec-2017	US201716467193	C07D515/04; A61K9/00; C07D243/08; C07D285/36; C07D291/08; C07D409/14; C07D513/04	C07D417/14; A61K9/0019; C07D291/08; C07D409/14; C07D285/36; C07D513/04; C07D515/04; A61P11/00; A61K9/0053; C07D498/04; A61P37/00; C07D243/08; A61K9/0073	None	None	None	None	None	None
US2020055874A1	INHIBITORS OF KEAP1-Nrf2 PROTEIN-PROTEIN INTERACTION	JANSSEN PHARMACEUTICA NV (BE)	JANSSEN PHARMACEUTICA NV ( BE )	JOHNSON JOHNSON	20-Feb-2020	19-Aug-2019	ACTIVE - APPLIED	Sultam compounds, pharmaceutical compositions containing them, methods of making them, and methods of using them including methods for treating disease states, disorders, and conditions associated with the KEAP1-Nrf2 interaction, such as inflammatory bowel disease, including Crohn's disease and ulcerative colitis.	1-64. 1 - 64 . (canceled). 65 . A compound selected from the group consisting of (*R)-3-(7-(Difluoromethoxy)-1-methyl-1H-benzo[d][1,2,3]triazol-5-yl)-3-(3-(((*R)-5,5-dioxido-7,7a,8,9,10,11-hexahydro-6H-dipyrido[2,1-d:2′,3′-f][1,2,5]thiadiazepin-6-yl)methyl)-4-methylphenyl)propanoic acid; (*R)-3-(7-Cyclopropoxy-1-methyl-1H-benzo[d][1,2,3]triazol-5-yl)-3-(3-(((R)-5,5-dioxido-7a,8,9,10-tetrahydropyr…	FIELD OF THE INVENTION [0002] The present invention relates to certain sultam compounds, pharmaceutical compositions containing them, methods of making them, and methods of using them including methods for treating disease states, disorders, and conditions associated with the KEAP1-Nrf2 interaction. BRIEF SUMMARY OF THE INVENTION [0016] Embodiments of the present invention relate to compounds, ph…	BARBAY J KENT (US); CHAI WENYING (US); HIRST GAVIN C (US); KREUTTER KEVIN D (US); KUMMER DAVID A (US); MCCLURE KELLY J (US); NISHIMURA RACHEL T (US); SHIH AMY Y (US); VENABLE JENNIFER D (US); VENKATESAN HARIHARAN (US); WEI JIANMEI (US)	US201916544462 (20-Aug-2018) US201962881639P (05-Feb-2019) US201962875737P (25-Mar-2019) US201962823450P (18-Jul-2019) US201962801433P (01-Aug-2019) US201862719978P (19-Aug-2019)	20-Aug-2018 05-Feb-2019 25-Mar-2019 18-Jul-2019 01-Aug-2019 19-Aug-2019	US201916544462	C07D513/14; C07D419/10; C07D471/04; C07D513/04; C07D513/10; C07D515/04; C07D515/10; C07D515/20; C07D519/00	C07D513/10; C07D515/10; C07D519/00; C07D515/20; C07D515/14; C07D515/04; C07D513/14; C07D471/04; C07D419/14; C07D419/10; C07D417/10; A61K31/554; C07D513/04; C07D487/04; C07D417/14	None	None	None	None	None	None
US2020039933A1	NRF AND HIF ACTIVATORS/HDAC INHIBITORS AND THERAPEUTIC METHODS USING THE SAME	UNIV ILLINOIS (US)	BOARD OF TRUSTEES OF UNIV ILLINOIS ILLINOIS	BOARD OF TRUSTEES OF UNIV ILLINOIS ILLINOIS	06-Feb-2020	25-Apr-2018	ACTIVE - APPLIED	Compounds that inhibit histone (HDACI) and/or activate Nrf2 and HIF, and compositions containing the same are disclosed. Methods of treating diseases and conditions wherein inhibition of HDAC and/or activation of Nrf2 and HIF provide a benefit, like a cancer, a neurodegenerative disorder, a peripheral neuropathy, a neurological disease, traumatic brain injury, stroke, hypertension, malaria, an au…	1 . A compound having a structural formula wherein A is wherein X is —CH 2 — or Y, independently, is selected from the group consisting of halo, —OH, —CN, —NO 2 , C 1-6 alkyl, aryl, heteroaryl, —OR a , —N(R a ) 2 , —NHR a , —CO—N(R a ) 2 , —NHCO—R a , —CO 2 R a , —SR a , —OCOR a , —NHSO 2 R a , —SO 2 N(R a ) 2 , and —SO 2 R a ; or two Y groups, positioned ortho to one another, are taken together …	FIELD OF THE INVENTION [0004] The present invention relates to indoline and benzimidazole compounds that activate Nrf2 and HIF and inhibit histone deacetylase (HDAC), to pharmaceutical compositions comprising one or more of the compounds, to methods of increasing the sensitivity of cancer cells to the cytotoxic effects of radiotherapy and/or chemotherapy comprising contacting the cell with one or…	GAISINA IRINA (US); KOZIKOWSKI ALAN (US)	US201816603266 (26-Apr-2017) US201762490101P (25-Apr-2018)	26-Apr-2017 25-Apr-2018	US201816603266	C07D209/30; A61K51/04	C07D209/30; A61K51/0446; A61K31/4439; A61K31/404; A61K45/06; A61K51/0453; C07D209/02; A61K31/5377; A61K31/4184; A61K31/4706; A61K31/454; C07D235/30; C07D209/08; A61K2300/00	None	None	None	None	None	None
US2020031846A1	NRF2 ACTIVATORS	GLAXOSMITHKLINE INTELLECTUAL PROPERTY DEVELOPMENT LTD (GB)	GLAXOSMITHKLINE INTELLECTUAL PROPERTY LTD	GLAXOSMITHKLINE PLC	30-Jan-2020	11-Dec-2017	ACTIVE - APPLIED	The present invention relates to a compound which is (R)-3-(1,4-dimethyl-1H-benzo[d][1,2,3]triazol-5-yl)-3-(3-(((R)-2-ethyl-2,3-dihydropyrido[2,3-f][1,4]oxazepin-4(5H)-yl)methyl)-4-methylphenyl)propanoic acid (I), or a pharmaceutically acceptable salt thereof, in particular, the meglumine salt thereof, a pharmaceutical composition containing the compound and its use as an NRF2 activator.	1-10. 1 - 10 . (canceled). 11 . A compound which is (R)-3-(1,4-dimethyl-1H-benzo[d][1,2,3]triazol-5-yl)-3-(3-(((R)-2-ethyl-2,3-dihydropyrido[2,3-f][1,4]oxazepin-4(5H)-yl)methyl)-4-methylphenyl)propanoic acid: or a pharmaceutically acceptable salt thereof. 12 . A pharmaceutical composition comprising the compound of claim 11 and one or more pharmaceutically acceptable excipients. 13 . A method of …	FIELD OF THE INVENTION [0003] The present invention relates to the compound (R)-3-(1,4-dimethyl-1H-benzo[d][1,2,3]triazol-5-yl)-3-(3-(((R)-2-ethyl-2,3-dihydropyrido[2,3-f][1,4]oxazepin-4(5H)-yl)methyl)-4-methylphenyl)propanoic acid, or a pharmaceutically acceptable salt thereof, in particular, the meglumine salt thereof, a pharmaceutical composition containing the compound and its use as an NRF2 …	BROOKS CARL A (US); MATTHEWS JAY M (US)	US201716469203 (15-Dec-2016) US201662434745P (11-Dec-2017)	15-Dec-2016 11-Dec-2017	US201716469203	C07D498/04; A61K9/00; C07C215/12	C07C215/12; A61K9/0053; A61P17/06; A61K9/007; A61P1/16; A61P35/00; A61K9/0019; C07D498/04; A61P13/12; A61P9/00; A61P11/06; A61P11/00	None	None	None	None	None	None
US2020031820A1	3-CARBOXYLIC ACID PYRROLES AS NRF2 REGULATORS	ASTEX THERAPEUTICS LIMETED (GB); GLSXOSMITHKLINE INTELLECTUAL PROPERTY DEVELOPMENT LTD (GB)	ASTEX THERAPEUTICS LTD ,ASTEX THERAPEUTICS LIMETED ( GB ),GLSXOSMITHKLINE INTELLECTUAL PROPERTY DEVELOPMENT LTD ( GB )	ASTEX THERAPEUTICS LTD, ASTEX THERAPEUTICS LIMETED, GLSXOSMITHKLINE INTELLECTUAL PROPERTY DEVELOPMENT LTD	30-Jan-2020	11-Dec-2017	ACTIVE - APPLIED	The present invention relates to 3-carboxylic acid pyrrole compounds, methods of making them, pharmaceutical compositions containing them and their use as NRF2 regulators. In particular, the compounds of this invention include a compound of Formula (I):	1 . A compound of Formula (I): wherein: R 1 is hydrogen, C 1-5 alkyl, triazolyl, pyridyl, pyridazinyl, imidazolyl, pyrazolyl, isoxazolyl, halo, —NR 7 —C(O)—R 8 and —C(O)R 7 , and wherein the phenyl, triazolyl, pyridyl, pyridazinyl, imidazolyl, pyrazolyl and isoxazolyl is unsubstituted or substituted by one or two substituents independently selected from —C 1-3 alkyl, —CF 3 or halo; R 1 ′ is hydro…	FIELD OF THE INVENTION [0003] The present invention relates to 3-carboxylic acid pyrrole compounds, methods of making them, pharmaceutical compositions containing them and their use as NRF2 regulators. [0030] In one aspect, this invention relates to a method of treating COPD, which comprises administering to a human in need thereof, a compound of Formula (I), or a salt, particularly a pharmaceuti…	BUDZIK BRIAN W (US); LI PENG (US); PERO JOSEPH E (US); GRIFFITHSJONES CHARL MARY (US); HEIGHTMAN THOMAS DANIEL (US); NORTON DVID (US); WILLEMS HENDRIKA MARIA (US); WOOLFORD ALISON JOANNE (US)	US201716467096 (12-Dec-2016) US201662432884P (11-Dec-2017)	12-Dec-2016 11-Dec-2017	US201716467096	C07D417/14; C07D401/14; C07D403/08; C07D403/14; C07D413/14; C07D417/10	C07D403/14; C07D403/08; C07D417/10; C07D417/14; C07D413/14; C07D401/14; A61P11/00; A61P9/04	None	None	None	None	None	None
US2020016131A1	Bach1 Inhibitors in Combination with Nrf2 Activators and Pharmaceutical Compositions Thereof	VTV THERAPEUTICS LLC (US)	VTV THERAPEUTICS LLC ( US )	MACANDREWS FORBES INC	16-Jan-2020	25-Sep-2019	ACTIVE - APPLIED	The disclosure provides pharmaceutical compositions comprising Bach1 Inhibitors and Nrf2 Activators. The disclosure also provides methods of treating diseases such as non-alcoholic steatohepatitis comprising administering a Bach1 Inhibitor and a Nrf2 Activator to a subject in need thereof.	1 . A method of treating non-alcoholic steatohepatitis comprising administering an Nrf2 activator and a Bach1 Inhibitor to a subject in need thereof, wherein the Bach1 Inhibitor is a compound of Formula (I) or a pharmaceutically acceptable salt thereof, wherein X 1 is ═N— or ═CH—; G is hydrogen, —C 1-8 alkyl, —C 3-10 cycloalkyl, —C 1-6 alkylene-C 3-10 cycloaklyl, heterocyclyl, —C 1-6 alkylene-C 3…	None	ATTUCKS OTIS CLINTON (US)	US201916582499 (01-Dec-2014) US201816188652 (23-Nov-2015) US201715584459 (02-May-2017) WO2015US62096 (13-Nov-2018) US201462085875P (25-Sep-2019)	01-Dec-2014 23-Nov-2015 02-May-2017 13-Nov-2018 25-Sep-2019	US201916582499	A61K31/437; A61K31/428; A61K31/56	A61P25/28; A61P25/14; A61P19/02; A61P11/00; A61P13/00; A61P1/00; A61P17/00; Y02A50/395; A61K31/437; A61K31/56; A61K31/428	None	None	None	None	None	None
US2020016072A1	NRF2 Screening Assays and Related Methods and Compositions	BIOGEN MA INC (US)	BIOGEN MA INC ( US )	BIOGEN INC	16-Jan-2020	26-Sep-2019	ACTIVE - APPLIED	Provided are certain methods of screening, identifying, and evaluating neuroprotective compounds useful for treatment of neurological diseases, such as, e.g., multiple sclerosis (MS). The compounds described upregulate the cellular cytoprotective pathway regulated by Nrf2. Also provided are certain methods of utilizing such compounds in therapy for neurological disease, particularly, for slowing …	1 . A method of evaluating neuroprotective properties of at least one test compound, the method comprising: a) contacting a cell with the at least one test compound, b) determining whether the Nrf2 pathway is upregulated in the cell, c) determining whether the at least one test compound slows or prevents at least one of demyelination, axonal loss, and neuronal death, and d) selecting the test com…	None	LUKASHEV MATVEY E (US)	US201916583491 (08-Feb-2007) US201916238724 (07-Feb-2008) US201815983837 (13-Jan-2011) US201313804283 (13-Feb-2012) US201213372426 (14-Mar-2013) US20110526296 (18-May-2018) WO2008US01602 (03-Jan-2019) US20070888921P (26-Sep-2019)	08-Feb-2007 07-Feb-2008 13-Jan-2011 13-Feb-2012 14-Mar-2013 18-May-2018 03-Jan-2019 26-Sep-2019	US201916583491	A61K9/00; A61K9/28; A61K9/48; A61K31/137; A61K31/194; A61K31/197; A61K31/225; A61K31/277; A61K31/436; A61K31/4704; A61K31/7076; A61K38/21; A61K45/06; G01N33/50	A61P25/28; A61P25/00; A61K31/197; A61K31/194; A61K45/06; A61K31/4704; A61K38/217; A61K31/7076; G01N2800/285; A61K9/0065; A61K31/436; G01N33/502; A61K31/225; A61K31/137; G01N2333/90209; G01N33/5041; A61K31/277; A61K9/4891; A61K2300/00; A61K9/28	None	None	None	None	None	None
US2019389836A1	NRF2 ACTIVATOR	BIOGEN MA INC (US)	BIOGEN MA INC ( US )	BIOGEN INC	26-Dec-2019	29-Jan-2018	ACTIVE - APPLIED	Provided are tetrahydroisoquinoline derivatives as Nrf2 activators.	1 . A compound represented by Formula A: or a pharmaceutically acceptable salt thereof, wherein V is CH or N; R 1 is a 3 to 12-membered carbocyclyl, a 3 to 12-membered heterocyclyl, or —N(R 1a ) 2 , wherein the 3 to 12-membered carbocyclyl and 3 to 12-membered heterocyclyl are each optionally substituted with one or more R 15 ; X is —C(O)— or —S(O) 2 —; R 2 is halo, —NO 2 , —CN, —N 3 , C 1-12 alk…	[0091] One embodiment of the invention includes a method for activating Nrf2 in a subject in need thereof, the method comprising administering to the subject a therapeutically effective amount of a compound described herein, or a pharmaceutically acceptable salt thereof, thereby activating Nrf2 in the subject. [0092] One embodiment of the invention includes a method for inhibiting a KEAP1 protein…	CAPACCI ANDREW GEORGE (US); DECHANTSREITER MICHAEL (US); ENYEDY ISTVAN (US); JONES JOHN H (US); LIN EDWARD YINSHIANG (US); LUCAS BRIAN STUART (US); MA BIN (US)	US201816481772 (30-Jan-2017) US201762452120P (29-Jan-2018)	30-Jan-2017 29-Jan-2018	US201816481772	C07D401/06; C07D215/14; C07D401/14; C07D405/14; C07D413/14; C07D417/14; C07D451/02; C07D471/04	C07D471/04; C07D417/14; C07D215/14; C07D401/14; C07D401/06; C07D413/14; C07D405/14; C07D451/02; A61P25/00; A61P7/00	None	None	None	None	None	None
US2019389830A1	NRF2 ACTIVATOR	BIOGEN MA INC (US)	BIOGEN MA INC ( US )	BIOGEN INC	26-Dec-2019	26-Jan-2018	ACTIVE - APPLIED	Provided are compounds of Formula I, or pharmaceutically acceptable salts thereof, which are activators of nuclear factor erythroid 2 (NF-E2)-related factor 2 (Nrf2) and are useful to treat diseases caused by oxidative stress, such as neurodegenerative diseases or inflammation. Also provided are methods for their use and production.	1 . A compound represented by Formula I: or a pharmaceutically acceptable salt thereof, wherein R 1 is —CN, —C(O)R 1a or C 1-8 alkyl substituted with one or more fluorine atoms; R 1a is H, C 1-12 alkyl, C 2-12 alkenyl, C 2-12 alkynyl, a 3 to 12-membered carbocyclyl, a 3 to 12-membered heterocyclyl, —OR 10a , —SR 10a , —N(R 10a ) 2 , —NR 10a OR 10a , —NR 10a S(O) 2 R 10a , —NR 10a C(O)R 10a , —N(R…	[0083] One embodiment of the invention includes a method for activating Nrf2 in a subject in need thereof, the method comprising administering to the subject a therapeutically effective amount of a compound described herein, or a pharmaceutically acceptable salt thereof, thereby activating Nrf2 in the subject. [0084] One embodiment of the invention includes a method for inhibiting a KEAP1 protein…	CAPACCI ANDREW GEORGE (US); LIN EDWARD YINSHIANG (US); LUCAS BRIAN STUART (US)	US201816481743 (30-Jan-2017) US201762452108P (26-Jan-2018)	30-Jan-2017 26-Jan-2018	US201816481743	C07D311/74	C07D311/74; C07D319/16	None	None	None	None	None	None
US2019381023A1	PHARMACEUTICAL COMPOSITIONS COMPRISING THE PPAR AGONIST INT-131 AND NRF2 ACTIVATORS	KAHRS BJOERN COLIN (CH)	KAHRS BJOERN COLIN ( CH )	KAHRS BJOERN COLIN	19-Dec-2019	28-Aug-2019	ACTIVE - APPLIED	The invention relates to pharmaceutical compositions comprising PPAR agonists and Nrf2 activators and methods of using combinations of PPAR agonists and Nrf2 activators for treating diseases such as psoriasis, asthma, multiple sclerosis, inflammatory bowel disease, and arthritis.	1 . (canceled). 2 . A method of treating an autoimmune and/or inflammatory disorder, comprising the administration of 2,4-dichloro-N-(3,5-dichloro-4-quinolin-3-yloxyphenyl)benzenesulfonamide and an Nrf2 activator, selected from the group consisting of fumaric acid esters and salts thereof. 3 . The method according to claim 2 , wherein the autoimmune and/or inflammatory disorder is a neurodegenera…	[0026] The present invention relates to combination treatments, compositions containing the inventive combination of agents and related fixed-dose combinations, wherein the PPAR agonist, such as the PPAR gamma agonist, and the Nrf2 activator are different compounds which preferably have a different chemical structure, e.g., have a difference in carbon atoms of at least 3 carbon atoms, preferably …	KAHRS BJOERN COLIN (CH)	US201916553219 (19-Dec-2011) EP20110194292 (21-Jun-2012) EP20120004652 (25-Jun-2012) US201615356766 (18-Oct-2012) US201414363042 (10-Dec-2012) WO2012EP74915 (05-Jun-2014) US201213654632 (21-Nov-2016) US201261663761P (28-Aug-2019)	19-Dec-2011 21-Jun-2012 25-Jun-2012 18-Oct-2012 10-Dec-2012 05-Jun-2014 21-Nov-2016 28-Aug-2019	US201916553219	A61K31/4439; A61K9/00; A61K31/225; A61K31/426	A61P43/00; A61P37/06; A61P5/48; A61P25/16; A61P25/14; A61P29/00; A61P25/28; A61P25/00; A61P17/06; A61P1/04; A61P19/02; A61P17/00; A61P11/06; A61P11/00; A61P21/04; A61P21/02; A61P17/14; A61P13/12; A61K31/26; A61K31/4439; A61K31/47; Y02A50/395; A61K31/385; A61K31/05; A61K31/19; Y02A50/414; A61K31/426; A61K31/216; A61K31/12; A61K9/0053; A61K31/16; A61K31/225; A61K2300/00	None	None	None	None	None	None
US2019367915A1	Method for Assaying MicroRNA, Cancer Therapeutic Agent, and Medical Composition Containing Same for Cancer Therapy	NATIONAL UNIV CORP (JP)	NATIONAL UNIV CORP ( JP )	NATIONAL UNIV CORP	05-Dec-2019	07-Jan-2019	ACTIVE - APPLIED	The present inventors have found microRNAs which are strongly associated with stabilization of NRF2 in tumors, and an object of the present invention is to provide means for utilizing such miRNAs for the diagnosis and treatment of cancer. The inventors conducted screening of 470 microRNAs in a microRNA library by use of HeLa cells. As a result, 8 miRNAs each exhibiting a large decrease in miRNA a…	2.20. 1 - 20 . (canceled). 21 . A method for treating a cancer, wherein said method comprises administering, to a subject with a cancer, a therapeutically-effective amount of an miRNA molecule comprising hsa-miR-634. 22 . The method of claim 21 , wherein said miRNA molecule comprises the nucleotide sequence of SEQ ID NO: 2. 23 . The method of claim 21 , wherein said miRNA molecule is a double-str…	SUMMARY OF THE INVENTION Problems to Solve the Invention [0010] Under the aforementioned circumstances involving cancer, the present inventors have focused on an NF-E2-related factor 2 (NRF2) in relation to cancer. Thus, an object of the present invention is to provide means for the diagnosis and treatment of cancer based on a new concept. [0013] Thus, a specific object of the present invention i…	INAZAWA JOHJI (JP); INOUE JUN (JP); YAMAMOTO SHINSUKE (JP); KAWANO TATSUYUKI (JP); KOZAKI KENICHI (JP)	US201916241269 (15-Feb-2013) JP20130027399 (17-Feb-2014) US201815976460 (03-Nov-2015) US201514767372 (10-May-2018) WO2014JP53594 (07-Jan-2019)	15-Feb-2013 17-Feb-2014 03-Nov-2015 10-May-2018 07-Jan-2019	US201916241269	C12N15/113; A61K31/7088; A61K31/713; A61K45/06; G01N33/50	A61P43/00; A61P35/00; A61P1/00; A61P1/04; A61P19/00; A61P17/00; A61P21/00; A61P1/16; A61P15/00; A61P1/02; A61P11/00; C12N2320/30; A61K45/06; C12N15/113; G01N33/5011; A61K33/24; C12N2310/141; A61K31/7088; C12N2310/14; C12N2320/31; A61K33/243; A61K48/00; A61K31/713; A61K2300/00	None	None	None	None	None	None
US2019367472A1	Prodrugs of NRF2 Activating Compounds and Uses Thereof	RIGEL PHARMA INC (US)	RIGL PHARMA INC	RIGL PHARMA INC	05-Dec-2019	14-May-2019	ACTIVE - APPLIED	Aspects of the present disclosure include prodrugs of compounds that activate Nrf2. Such prodrugs find use in the treatment of autoimmune and inflammatory diseases and disorders, such as for example psoriasis and multiple sclerosis. Embodiments of the present disclosure also relate to pharmaceutical compositions that include these prodrugs, methods of using these prodrugs in the treatment of vari…	1 . A compound of formula (I): wherein: R 2 is selected from the group consisting of sulfonyl, carboxyl, carboxyl ester, and aminoacyl; R 3 is selected from the group consisting of an active agent, an antioxidant, an amino acid, an amino acid derivative, a peptide, and a peptide derivative; R 4 is selected from the group consisting of hydrogen, alkyl, substituted alkyl, alkenyl, substituted alken…	None	YU JIAXIN (US); FERNANDEZ BETH (US); PARK GARY (US); DARWISH IHAB (US)	US201916412217 (16-May-2018) US201862672458P (14-May-2019)	16-May-2018 14-May-2019	US201916412217	C07D401/04; A61P37/02; C07C323/60; C07D249/12; C07D257/04	C07K5/0215; C07C323/41; A61P37/02; C07K5/06; C07D401/04; C07D257/04; C07D249/12; C07C323/60	None	None	None	None	None	None
US2019367447A1	HYDROXAMATE TRITERPENOID DERIVATIVES	VIVACELL BIOTECHNOLOGY ESPAAA S L (ES)	VIVACELL BIOTECHNOLOGY ESPANA SL SPAIN	VIVACELL BIOTECHNOLOGY ESPANA SL SPAIN	05-Dec-2019	03-Oct-2017	ACTIVE - APPLIED	Triterpenoid derivatives and compositions comprising said triterpenoids derivatives of Formula (I) are described, wherein R═—C(O)NHOH. Said triterpenoids and compositions show capacity to bind PHD2, stabilize HIF-1α and HIF-2α proteins, activate the HIF pathway in different cell types, induce angiogenesis in human endothelial vascular cell, show neuroprotective activity in vitro and in vivo, anti…	1 . A triterpene derivative of Formula (Ia) or stereoisomers, pharmaceutically acceptable salts or pharmaceutically acceptable solvates thereof, wherein independently, A-B is a single carbon-carbon bond or a double carbon-carbon bond; B is a methylene (—CH 2 —), an olefin methine (═CH—), a hydroxymethine [—CH(OH)—], or a hydroxylated olefin carbon [—C(OH)═]; B-C is a single carbon-carbon bond or …	FIELD OF THE INVENTION [0003] The present invention relates to novel triterpenoid derivatives, and the synthesis of said compounds. Furthermore, the present invention relates to their use as a medicament and in therapy, particularly as stabilizer of HIF-1α and HIF-2α proteins, activator of the HIF-1 pathway and in treating diseases and conditions responsive to HIF-1α and HIF-2 stabilization. This…	BLANCO EDUARDO MUNOZ (ES); MINASSI ALBERTO (IT); DE ALBA MARIA LUZ BELLIDO CABELLO (ES); APPENDINO GIOVANNI (IT)	EP20160193684 (13-Oct-2016) WO2017EP75042 (03-Oct-2017)	13-Oct-2016 03-Oct-2017	US201716099800	C07C259/08; A61P3/06; A61P25/28; C07D231/56; C07D261/20	A61P3/10; A61P37/06; A61P9/10; A61P9/00; A61P7/12; A61P3/06; A61P3/00; A61P25/28; A61P17/02; A61P11/00; A61P13/12; A61P1/04; C07J63/00; C07D261/20; C07D231/56; C07C259/08; C07J63/008	None	None	None	None	None	None
US2019345112A1	NRF2 ACTIVATOR	BIOGEN MA INC (US)	BIOGEN MA INC ( US )	BIOGEN INC	14-Nov-2019	27-Dec-2017	ACTIVE - APPLIED	Provided are compounds of Formula I, or pharmaceutically acceptable salts thereof, and methods for their use and production.	1 . A compound represented by Formula I: or a pharmaceutically acceptable salt thereof, wherein R 1 is —CN, —C(O)R a , CH 3 S(O) 2 — or C 1-8 alkyl substituted with one or more fluorine atoms; R a is H, C 1-12 alkyl, C 2-12 alkenyl, C 2-12 alkynyl, a 3 to 12-membered carbocyclyl, a 3 to 12-membered heterocyclyl, —OR 11 , —S 14 , —N(R 12 ) 2 , —NR 13 OR 13 , —NR 13 S(O) 2 R 13 , —NR 13 C(O)R 13 , …	[0165] One embodiment of the invention includes a method for activating Nrf2 in a subject in need thereof, the method comprising administering to the subject a therapeutically effective amount of a compound described herein, or a pharmaceutically acceptable salt thereof, thereby activating Nrf2 in the subject. [0166] One embodiment of the invention includes a method for inhibiting a KEAP1 protein…	LUCAS BRIAN (US); LIN EDWARD YINSHIANG (US); CAPACCI ANDREW GEORGE (US); XIN ZHILI (US); ENYEDY ISTVAN (US); CHEN TEYU (US); JONES JOHN H (US); VAN VLOTEN KURT D (US)	US201716473667 (27-Dec-2016) US201662439289P (27-Dec-2017)	27-Dec-2016 27-Dec-2017	US201716473667	C07D217/04; C07D217/08; C07D217/20; C07D217/22; C07D223/14; C07D311/74; C07D401/04; C07D401/06; C07D405/04; C07D405/06; C07D413/06; C07D498/04	C07D217/22; C07D413/06; C07D405/04; C07D401/06; C07D217/08; A61P7/00; C07D498/04; A61P25/28; C07D311/76; C07D498/14; C07D401/04; C07D311/74; C07D223/14; C07D405/06; C07D217/04; C07D223/16; C07D217/20	None	None	None	None	None	None
US2019330238A1	BISARYL AMIDES AS NRF2 ACTIVATORS	GLAXOSMITHKLINE INTELLECTUAL PROPERTY DEVELOPMENT LTD (GB)	GLAXOSMITHKLINE INTELLECTUAL PROPERTY LTD	GLAXOSMITHKLINE PLC	31-Oct-2019	11-Dec-2017	ACTIVE - APPLIED	The present invention relates to bisaryl amide analogs, pharmaceutical compositions containing them and their use as NRF2 activators. In particular, the invention relates to bisaryl heterocycles of Formula (I),	1 . A compound of Formula (I) wherein: B is benzotriazolyl, phenyl, triazolopyridinyl, —O—(CH 2 )-triazolyl, or —(CH 2 ) 2 -triazolyl wherein each of benzotriazolyl, phenyl, triazolopyridinyl, —O—(CH 2 )-triazolyl, or —(CH 2 ) 2 -triazolyl is unsubstituted or substituted by 1, 2, or 3 substituents independently selected from —C 1-3 alkyl, —C 3-7 cycloalkyl, —O—C 1-3 alkyl, —CN, —(CH 2 ) 2 —O—(CH …	FIELD OF THE INVENTION [0003] The present invention relates to bisaryl amide analogs, pharmaceutical compositions containing them and their use as NRF2 activators. [0029] In a further aspect, this invention relates to use of a compound of Formula (I) or a pharmaceutically acceptable salt thereof in the manufacture of a medicament for the treatment of respiratory and non-respiratory disorders, inc…	CALLAHAN JAMES FRANCIS (US); COLANDREA VINCENT J (US); COOPER ANTHONY WILLIAM JAMES (GB); GOODWIN NICOLE CATHLEEN (US); HUFF CHELSEA ARIANE (US); KARPIAK JOEL (US); KERNS JEFFREY K (US); NIE HONG (US)	US201716467538 (14-Dec-2016) US201662433954P (11-Dec-2017)	14-Dec-2016 11-Dec-2017	US201716467538	C07D515/04; C07D401/14; C07D417/12; C07D417/14; C07D513/04	A61P35/00; C07D498/04; C07D401/14; A61P11/06; C07D417/12; A61P9/00; A61P13/12; C07D513/04; A61P11/00; C07D417/14; A61P17/06; A61P1/16; C07D515/04	None	None	None	None	None	None
US2019330145A1	USE OF ISOTHIOCYANATE FUNCTIONAL SURFACTANTS AS NRF2 INDUCERS TO TREAT EPIDERMOLYSIS BULLOSA SIMPLEX AND RELATED DISEASES	SILVER MICHAEL E (US)	WILLIAM M YARBROUGH FOUNDATION ILLINOIS ,WILLIAM M YARBROUGH FOUND ( US )	WILLIAM M YARBROUGH FOUNDATION ILLINOIS, WILLIAM M YARBROUGH FOUND	31-Oct-2019	09-Jul-2019	ACTIVE - GRANTED	The present invention relates to methods and compositions for the prevention and treatment of keratin-based skin diseases. In particular, the application describes compositions and methods of treating a patient suffering from skin blistering comprising the use of phase II enzyme inducers and/or activity modifiers.	1 . A method for treating or preventing skin blistering in a patient in need thereof or at risk of developing skin blistering, comprising the step of administering to the patient a composition comprising a therapeutically effective amount of an Nrf2 inducer, wherein the Nrf2 inducer comprises an isothiocyanate functional surfactant. 2 . The method according to claim 1 , wherein the patient suffer…	[0019] It is therefore an object of the present invention to provide novel isothiocyanate functional surfactants that will partially and/or fully remedy problems and/or complications associated with non-surfactant and/or non-lysine derived isothiocyanate functional compounds. It is therefore an additional object of the present invention to provide novel formulations incorporating isothiocyanate f…	SILVER MICHAEL E (US)	US201916506119 (03-Jan-2011) US201816218711 (28-Jun-2011) US201715675915 (03-Jan-2012) US201615353260 (12-Jan-2015) US201615297304 (19-Oct-2016) US201514594788 (16-Nov-2016) US201213342516 (14-Aug-2017) US201161502067P (13-Dec-2018) US201161429325P (09-Jul-2019)	03-Jan-2011 28-Jun-2011 03-Jan-2012 12-Jan-2015 19-Oct-2016 16-Nov-2016 14-Aug-2017 13-Dec-2018 09-Jul-2019	US201916506119	C07C331/20; A61K9/00; A61K31/145; A61K31/198; A61K31/26; A61K45/06; A61K47/34	A61K9/0014; A61K47/06; A61K9/06; A61K45/06; A61K31/26; A61K31/145; A61K47/34; A61K31/198; C07C331/20	None	None	None	None	None	None
US2019321322A1	NRF2 ACTIVATORS FOR THE PREVENTION AND/OR TREATMENT OF AXONAL DEGENERATION	INST CATALANA DE RECERCA I ESTUDIS AVANCATS (ES); INST DINVESTIGACIO BIOMEDICA DE BELLVITGE IDIBELL (ES)	INSTITUCIA CATALANA DE RECERCA I ESTUDIS E 08010 BARCELONA ,INSTITUTE D INVESTIGACIO BIOMEDICA DE BELLVITGE ID ,INST CATALANA DE RECERCA I ESTUDIS AVANCATS ( ES ),INST DINVESTIGACIO BIOMEDICA DE BELLVITGE IDIBELL ( ES )	INSTITUCIA CATALANA DE RECERCA I ESTUDIS E 08010 BARCELONA, INSTITUTE D INVESTIGACIO BIOMEDICA DE BELLVITGE ID, INST CATALANA DE RECERCA I ESTUDIS AVANCATS, INST DINVESTIGACIO BIOMEDICA DE BELLVITGE IDIBELL	24-Oct-2019	19-Apr-2018	ACTIVE - APPLIED	wherein R1 and R2, which may be the same or different, independently represent H, a linear, branched wherein R1 and R2, which may be the same or different, independently represent a linear, branched or cyclic, saturated or unsaturated C1-6 alkyl radical, a pharmaceutical salt thereof or a metabolite or precursor of the dimethyl fumarate to a patient in need of the treatment.	1 . A method of prevention and/or treating axonal degeneration, said method comprising administering a therapeutically effective amount of a NRF2 activator selected from a GSK3 inhibitor or the compound of formula (I): wherein R 1 and R 2 , which may be the same or different, independently represent H, a linear, branched wherein R 1 and R 2 , which may be the same or different, independently repr…	BACKGROUND OF THE INVENTION Field of the Invention [0004] The present invention relates to therapeutic solutions for axonal degeneration. More particularly the invention is related to the use of NRF2 activators in the prevention and/or treatment of axonal degeneration. DETAILED DESCRIPTION OF THE PREFERRED EMBODIMENT [0029] As mentioned above, an aspect of the present invention relates to a metho…	PUJOL ONOFRE AURORA (ES); FOURCADE STEPHANE (ES)	US201815957601 (19-Apr-2018)	19-Apr-2018	US201815957601	A61K31/225; A61K9/00; A61P25/00	A61P25/00; A61K9/0014; A61K9/0019; A61K9/0053; A61K31/225	None	None	None	None	None	None
US2019292246A1	COMBINATION THERAPY OF A CELL BASED THERAPY AND A MICROGLIA IMHIBITOR	JUNO THERAPEUTICS INC (US)	JUNO THERAPEUTICS INC ( US )	BRISTOL MYERS SQUIBB CO	26-Sep-2019	03-Nov-2017	ACTIVE - APPLIED	Provided are methods, kits and compositions for ameliorating toxicity, such as cytokine release syndrome or neurotoxicity, suspected or being induced by or associated with, administration of a therapeutic agent, such as a immunotherapeutic agent targeting T cells and/or genetically engineered T cells, e.g. chimeric antigen receptor (CAR)-expressing T cells. The methods involve administering an ad…	1 . A method of treatment, comprising administering to a subject having a disease or condition a therapeutic agent for treating a disease or condition, wherein: administration of the therapeutic agent is or is suspected of being associated with a risk of eliciting a toxic outcome or symptom; and the subject has been administered, prior to initiation of the therapy, (a) an agent capable of prevent…	[0809] The present invention is not intended to be limited in scope to the particular disclosed embodiments, which are provided, for example, to illustrate various aspects of the invention. Various modifications to the compositions and methods described will become apparent from the description and teachings herein. Such variations may be practiced without departing from the true scope and spirit…	LEVITSKY HYAM I (US)	US201716345214 (03-Nov-2016) US201762527028P (02-Dec-2016) US201662429713P (29-Jun-2017) US201662417318P (03-Nov-2017)	03-Nov-2016 02-Dec-2016 29-Jun-2017 03-Nov-2017	US201716345214	C07K16/18; A61K9/00; A61K31/444; A61K31/675; A61K35/17	A61K9/0019; A61K45/06; A61K31/675; A61K35/17; C07K16/18; A61K31/444; A61K2039/5158; A61K2039/5156; A61K39/0011; A61P35/00; A61K2300/00	None	None	None	None	None	None
US2019233466A1	SUSTAINED-RELEASE PHARMACEUTICAL COMPOSITION FOR TREATMENT AND PREVENTION OF EYE DISEASE	DAIICHI SANKYO CO LTD (JP)	DAIICHI SANKYO CO LTD ( JP )	DAIICHI SANKYO CO LTD	01-Aug-2019	15-Feb-2019	ACTIVE - APPLIED	The present invention relates to a terpenoid derivative that has the ability to activate the Keap1/Nrf2/ARE signaling pathway and is excellent in anti-inflammatory action and cytoprotective action, and a sustained-release pharmaceutical composition effective for the treatment and prevention of a posterior eye disease caused by oxidative stress, comprising the terpenoid derivative as an active ing…	1 . A method for producing a compound of formula (I) comprising using a compound represented by formula (1): as a substrate, culturing together with this compound in a medium a strain for biotransformation of the genus Chaetomium capable of transforming the compound to the compound of formula (I), and collecting the compound of formula (I) from the culture. 2 . The method for producing a compound…	TECHNICAL FIELD [0002] The present invention relates to a pharmaceutical composition comprising, as an active ingredient, a terpenoid derivative that has the ability to activate the Keap1/Nrf2/ARE signaling pathway and is excellent in anti-inflammatory action and cytoprotective action, wherein the pharmaceutical composition exhibits a remarkable effect on the treatment and prevention of an eye di…	KASUYA YUJI (JP); NAKAGAMI YASUHIRO (JP); HATANO EMIKO (JP); INOUE TATSUYA (JP); YOSHIDA KAZUHIRO (JP); KOMORIYA SATOSHI (JP); MURAKAMI YOKO (JP); IWASAKI MASARU (JP); SAKAMOTO ATSUNOBU (JP); MASUDA KAYOKO (JP); MINAMI MASAKO (JP); IIZUKA MAYUMI (JP); ONO YASUNORI (JP); OHNUKI TAKASHI (JP)	US201916277861 (10-Sep-2014) JP20140183854 (09-Sep-2015) US201715510208 (09-Mar-2017) WO2015JP75535 (15-Feb-2019)	10-Sep-2014 09-Sep-2015 09-Mar-2017 15-Feb-2019	US201916277861	C07J71/00; A61K9/00; A61K9/16; A61K9/20; A61K31/58; A61P27/02; C07J63/00	A61K31/58; Y02A50/473; C07J71/001; A61K9/1647; A61P27/02; C07J63/008; A61K9/204; A61K9/0048	None	None	None	None	None	None
US2019224212A1	Nrf2 REGULATORS	ASTEX THERAPEUTICS LTD (GB); GLAXOSMITHKLINE INTELLECTUAL PROPERTY DEVELOPMENT LTD (GB)	ASTEX THERAPEUTICS LTD ( GB ),GLAXOSMITHKLINE INTELLECTUAL PROPERTY LTD ,GLAXOSMITHKLINE INTELLECTUAL PROPERTY DEVELOPMENT LTD ( GB )	ASTEX THERAPEUTICS LTD, GLAXOSMITHKLINE PLC	25-Jul-2019	04-Apr-2019	ACTIVE - GRANTED	The present invention relates to aryl analogs, pharmaceutical compositions containing them and their use as NRF2 regulators.	1 . A method of treating a neurologic disease which is Parkinson's disease (PD), Alzheimer's disease (AD), Friedreich's Ataxia (FA), amyotrophic lateral sclerosis (ALS), or multiple sclerosis comprising administering to a human in need thereof a therapeutically effective amount of a compound of Formula (I): . 415. wherein: B is benzotriazolyl, phenyl, triazolopyridinyl, or —(CH 2 ) 2 triazolyl ea…	FIELD OF THE INVENTION [0003] The present invention relates to aryl analogs, pharmaceutical compositions containing them and their use as NRF2 regulators. [0024] In a further aspect, this invention relates to use of a compound of Formulas (I) and (II) or a pharmaceutically acceptable salt thereof in the manufacture of a medicament for the treatment of respiratory and non-respiratory disorders, in…	KERNS JEFFREY K (US); CALLAHAN JAMES FRANCIS (US); YAN HONGXING (US); HEIGHTMAN THOMAS DANIEL (GB); BOEHM JEFFREY CHARLES (US); WOOLFORD ALISON JOANNE (GB)	US201916375047 (15-Jun-2015) US201715735977 (15-Jun-2016) WO2016IB53545 (13-Dec-2017) US201562175505P (04-Apr-2019)	15-Jun-2015 15-Jun-2016 13-Dec-2017 04-Apr-2019	US201916375047	A61K31/5513; A61K31/403; A61K31/421; A61P11/00; C07D267/14; C07D403/06; C07D413/06; C07D413/10; C07D498/04; C07D519/00	C07D267/14; C07D403/06; C07D498/04; A61K31/403; A61P11/00; A61K9/007; A61K31/421; C07D519/00; A61K9/0019; C07D413/06; A61K9/0053; C07D403/10; A61K31/5513; A61K31/553; A61P11/06; C07D413/10; A61K31/4192	None	None	None	None	None	None
US2019218618A1	METHODS FOR DIAGNOSING AND TREATING CANCER BY MEANS OF THE EXPRESSION STATUS AND MUTATIONAL STATUS OF NRF2 AND DOWNSTREAM TARGET GENES OF SAID GENE	FOUND MEDICINE INC (US); GENENTECH INC (US)	FOUND MEDICINE INC ( US ),GENENTECH INC ( US )	FOUND MEDICINE INC, ROCHE HOLDING AG	18-Jul-2019	21-Dec-2018	ACTIVE - APPLIED	The invention provides methods of identifying a subject having cancer, such as lung cancer, by analyzing expression levels of one or more NRF2 splice variants or NRF2 target genes. The invention also provides methods of treating cancer in a subject with a NRF2 pathway antagonist, wherein the subject expresses one or more NRF2 splice variants or overexpresses one or more NRF2 target genes.	1-84. 1 - 84 . (canceled). 85 . A method of diagnosing a cancer in a subject, the method comprising: (a) determining the expression level of at least one gene selected from the group consisting of AKR1B10, AKR1C2, SRXN1, OSGIN1, FECH, GCLM, TRIM16, ME1, KYNU, CABYR, SLC7A11, TRIM16L, AKR1C4, CYP4F11, RSPO3, ABCC2, AKR1B15, NR0B1, UGDH, TXNRD1, GSR, AKR1C3, TALDO1, PGD, TXN, NQO1, and FTL in a sam…	None	KLIJN CHRISTIAAN NICOLAAS (US); LEE JAMES (US); STOKOE DAVID HUGH (US); GENTLEMAN ROBERT (US); GNAD FLORIAN (US); GOLDSTEIN LEONARD DAVID (US); CHMIELECKI JULIANN (US); HARTMAIER RYAN J (US)	US201816230223 (08-Jul-2016) WO2017US41398 (10-Jul-2017) US201662360294P (21-Dec-2018)	08-Jul-2016 10-Jul-2017 21-Dec-2018	US201816230223	C12Q1/6886; A61K31/337; A61P35/00; C12Q1/6806; C12Q1/686; C12Q1/6872	C12Q1/686; A61P35/00; A61K31/337; A61K45/06; C12Q1/6872; C12Q1/6886; C12Q1/6806	None	None	None	None	None	None
US2019201416A1	PHARMACEUTICAL COMPOSITION FOR TREATMENT OF LUNG CANCER COMPRISING GLUCOCORTICOID-BASED COMPOUND	UNIV AJOU IND ACADEMIC COOP (KR)	AJOU UNIV INDUSTRY ACADEMIC COOPERATION FOUN	AJOU UNIV INDUSTRY ACADEMIC COOPERATION FOUN	04-Jul-2019	02-Nov-2016	ACTIVE - APPLIED	Provided is a composition for treating or ameliorating lung cancer including a glucocorticoid-based compound, a glucocorticoid-based compound and an mTOR inhibitor, or a glucocorticoid-based compound and an AMPK inhibitor as an active ingredient. The glucocorticoid-based compounds inhibit the growth of cancer cells by suppressing NRF2 in KEAP1 mutant lung cancer or KEAP1 and LKB1 mutant lung canc…	1 . A method for treating lung cancer comprising administering to a subject in need thereof, a composition comprising an effective amount of a glucocorticoid-based compound selected from the group consisting of clobetasol propionate, amcinonide, betamethasone valerate, hydrocortisone valerate, flunisolide, flurandrenolide, flumethasone, desonide, beclomethasone dipropionate, triamcinolone acetoni…	TECHNICAL FIELD [0003] The present invention relates to compositions for treating lung cancer. DISCLOSURE Technical Problem [0011] It is an object of the present invention to provide a pharmaceutical composition for treating lung cancer, which inhibits NRF2 activity which is frequently activated in lung cancer. [0012] It is another object of the present invention to provide a health functional fo…	JEON SANGMIN (KR)	KR20150153296 (02-Nov-2015) KR20160135006 (18-Oct-2016) WO2016KR12534 (02-Nov-2016)	02-Nov-2015 18-Oct-2016 02-Nov-2016	US201615772714	A61K31/573; A61K31/404; A61K31/436; A61P35/00	A61K31/573; A61K31/404; A61K31/436; A61P35/00	None	None	None	None	None	None
US2019160021A1	Substituted Stilbenes as Inhibitors of NF-kappaB and Activators of Nrf2	STC UNM (US)	STC UNM ( US )	STC UNM	30-May-2019	29-Nov-2018	ACTIVE - APPLIED	The present invention relates to substituted stilbenes and dienones which exhibit unexpected dual activity, as inhibitors of NFκB and as agonists (activators) of Nrf2. In particular, these compounds show dual activity and makes them particularly useful in the treatment of inflammation, including chronic inflammation and a number of related chronic disease states and conditions, including neurolog…	1 . A method of a treating a subject afflicted with a disease or condition which is modulated through upregulation of NF-κB signaling and inhibition of Nrf2 signalling, the method comprising administering to the subject a composition comprising a therapeutically effective amount of at least one compound which exhibits dual activity as a NF-κB signaling inhibitor and a Nrf2 signaling agonist, opti…	FIELD OF THE INVENTION [0003] The present invention relates to substituted stilbenes and dienones which exhibit unexpected activity, as inhibitors of proinflammatory NFκB signaling and as agonists (activators) of anti-oxidant Nrf2 signaling. In particular, these compounds show dual anti-inflammatory activity and anti-oxidant activity, which makes them particularly useful in the treatment of infla…	VANDER JAGT DAVID L (US); DECK LORRAINE M (US); ROYER ROBERT E (US)	US201816204085 (29-Nov-2017) US201762591912P (29-Nov-2018)	29-Nov-2017 29-Nov-2018	US201816204085	A61K31/035; A61K31/05; A61K31/09; A61K31/122; A61K45/06; A61P17/00; A61P35/00	A61K31/05; A61K31/085; A61K31/09; A61P35/00; A61K31/122; A61K45/06; A61P17/00; A61K31/035; A61K31/04; A61K31/12; A61K2300/00	None	None	None	None	None	None
US2019134230A1	CHALLENGE TEST FOR DIAGNOSING SUBTYPES OF ASD	STALICLA SA (CH)	STALICLA SA ( CH )	STALICLA SA	09-May-2019	06-Nov-2018	ACTIVE - APPLIED	The present invention is directed to a method for differentiating between ASD phenotype 1, phenotype 2 and other ASD patients, wherein the method comprises,: administering an Nrf2-activator to a subject, and identifying the subject as an ASD phenotype 1 patient if the subject shows a negative response, as a phenotype 2 patient if he shows a positive response and as another ASD patient if he does …	1 . A method for differentiating between ASD phenotype 1, phenotype 2 and other ASD patients, wherein the method comprises: a) administering an Nrf2-activator to a subject, b) identifying the subject as an ASD phenotype 1 patient if the subject shows a negative response, as a phenotype 2 patient if he shows a positive response and as another ASD patient if he does not show a positive nor a negati…	DETAILED DESCRIPTION OF THE INVENTION [0011] In one aspect, the present invention relates to a method for differentiating between ASD phenotype 1, ASD phenotype 2 and other ASD patients, wherein the method comprises: [0053] In one aspect of the invention, the Nrf2-activator may be administered for at least 1 day, at least 2, at least 3, at least 4 or at least 5 days. In a preferred embodiment, th…	DURHAM LYNN (CH)	US201816182544 (06-Nov-2017) EP20170200185 (06-Nov-2018)	06-Nov-2017 06-Nov-2018	US201816182544	A61K49/00; A61B5/16	A61K49/0004; A61B5/167; A61K31/10; A61K31/155; A61K31/192; A61K31/203; A61K31/26; A61K31/343; A61K31/352; A61K31/365; A61K31/375; A61K31/4409; A61K31/4425; A61K36/062; A61K38/1706; A61K38/1709; A61P25/00	None	None	None	None	None	None
US2019134229A1	METHOD OF IDENTIFYING ASD PHENOTYPE 1 PATIENTS	STALICLA SA (CH)	STALICLA SA ( CH )	STALICLA SA	09-May-2019	06-Nov-2018	ACTIVE - APPLIED	The present invention is directed to a method of identifying autism spectrum disorder (ASD) phenotype 1 patients, wherein the method comprises: administering an Nrf2-activator to an ASD patient previously diagnosed with idiopathic ASD or a subject displaying clinical signs of ASD, and identifying the ASD patient as an ASD phenotype 1 patient if the patient shows a negative response after administ…	1 . A method for identifying autism spectrum disorder (ASD) phenotype 1 patients, wherein the method comprises: administering an Nrf2-activator to a subject, and identifying the subject as an ASD phenotype 1 patient if the subject shows a negative response after administration of the Nrf2-activator, wherein the subject is a patient previously diagnosed with idiopathic ASD or a subject displaying …	DETAILED DESCRIPTION OF THE INVENTION [0015] In one aspect of the invention, aspect, the present invention relates to a method for diagnosing or identifying autism spectrum disorder (ASD) phenotype 1 patients, wherein the method comprises: [0057] In one aspect of the invention, the Nrf2-activator may be administered for at least 1 day, at least 2, at least 3, at least 4 or at least 5 days. In a p…	DURHAM LYNN (CH)	US201816182539 (06-Nov-2017) EP20170200185 (06-Nov-2018)	06-Nov-2017 06-Nov-2018	US201816182539	A61K49/00	A61K49/0004; A61B5/167; A61K31/10; A61K31/155; A61K31/192; A61K31/203; A61K31/26; A61K31/343; A61K31/352; A61K31/365; A61K31/375; A61K31/4409; A61K31/4425; A61K36/062; A61K38/1706; A61K38/1709; A61P25/00	None	None	None	None	None	None
US2019134152A1	TREATMENT OF A SUBTYPE OF ASD	STALICLA SA (CH)	STALICLA SA ( CH )	STALICLA SA	09-May-2019	06-Nov-2018	ACTIVE - APPLIED	The present invention is directed to a pharmaceutical composition comprising an Nrf2-inhibitor. Likewise, the present invention is directed to a pharmaceutical composition for use in the treatment of ASD in a patient, comprising: determining whether the patient suffers from ASD subtype 1 and administering a therapeutically effective amount of an Nrf2-inhibitor if the patients suffers from ASD sub…	1 . A pharmaceutical composition comprising an Nrf2-inhibitor, and a pharmaceutically suitable carrier. 2 . The pharmaceutical composition according to claim 1 , wherein the Nrf2-inhibitor is selected from the group consisting of Ketch-like ECH-associated protein 1 (cytosolic inhibitor of Nrf2, INRF2, Kelch-like protein 19, KIAA0132, KLHL19), Kelch-like ECH-associated protein 1 zebrafish, Maft pr…	DETAILED DESCRIPTION OF THE INVENTION [0013] In one aspect, the present invention is directed to a pharmaceutical composition comprising an Nrf2-inhibitor, in another aspect of the invention, the pharmaceutical composition is for use in the treatment of ASD or ASD subtype 1 patients. According to the present invention, ASD subtype 1 patients have a negative response to administration of an Nrf2-a…	DURHAM LYNN (CH)	US201816182546 (06-Nov-2017) EP20170200185 (06-Nov-2018)	06-Nov-2017 06-Nov-2018	US201816182546	A61K38/17; A61K31/10; A61K31/155; A61K31/192; A61K31/203; A61K31/343; A61K31/352; A61K31/365; A61K31/375; A61K31/4409; A61K31/4425; A61K36/062; A61P25/00	A61K49/0004; A61B5/167; A61K31/10; A61K31/155; A61K31/192; A61K31/203; A61K31/26; A61K31/343; A61K31/352; A61K31/365; A61K31/375; A61K31/4409; A61K31/4425; A61K36/062; A61K38/1706; A61K38/1709; A61P25/00	None	None	None	None	None	None
US2019134032A1	GLUTAMINASE INHIBITOR THERAPY	UNIV TEXAS (US)	UNIV TEXAS	UNIV TEXAS	09-May-2019	22-Aug-2018	ACTIVE - APPLIED	Disclosed herein are methods of treating a subject having an altered NRF2/KEAP1 pathway, and compounds and compositions useful in such treatment. Also disclosed herein are methods of evaluating whether to administer a compound that inhibits glutathione production or a glutaminase inhibitor to a subject.	1 . A method of treating a subject having a disorder in need of treatment comprising: (a) determining: (i) that the NRF2/KEAP1 pathway in said subject is deregulated, (ii) that NRF2 signaling in said subject is hyperactive, (iii) that the nucleic acid of said subject comprises a loss-of-function mutation in KEAP1, (iv) that the nucleic acid of said subject comprises a gain-of-function mutation in…	[0007] The invention is based, in part, on the discovery of biomarkers and mechanisms that indicate a cancer patient's positive response to treatment with glutaminase inhibitors and methods to treat such patients. Accordingly, in one aspect of the invention, the invention comprises evaluating whether to administer a compound that inhibits glutathione production to a subject by determining the pre…	HEFFERNAN TIMOTHY P (US); TONIATTI CARLO (US); KOVACS JEFFREY (US); GIULIANI VIRGINIA (US); SPENCER NAKIA (US); DI FRANCESCO MARIA EMILIA (US); BRISTOW CHRISTOPHER A (US)	US201815851407 (03-Jul-2014) US201514791307 (01-Jul-2015) US201562187760P (03-Jul-2015) US201462020519P (22-Aug-2018)	03-Jul-2014 01-Jul-2015 03-Jul-2015 22-Aug-2018	US201815851407	A61K31/501; A61K45/06; G01N33/574	A61K31/501; A61K45/06; G01N33/57484; A61K2300/00	None	None	None	None	None	None
US2019125694A1	METHOD FOR TREATMENT OF VISUAL STRESS CONDITIONS AND COMPOSITIONS USED THEREIN	OMNIACTIVE HEALTH TECH LTD (IN)	OMNIACTIVE HEALTH TECH LTD ( IN )	OMNIACTIVE HEALTH TECH LTD	02-May-2019	14-Apr-2017	ACTIVE - APPLIED	The methods relate to preventing photoreceptor damage caused by blue light by oral administration of a macular carotenoid composition comprising of lutein and zeaxanthin isomers. The photoreceptor damage is prevented through the upregulation of genes and protein synthesis manifested by an increase in the levels gene expression and proteins synthesis of Gnat1, Rhodopsin, NCAM, Rod arrestin, GAP-43…	1 . Method of preventing photoreceptor damage caused by blue light by oral administration of effective amount of macular carotenoid composition, comprising lutein, zeaxanthin and meso-zeaxanthin, through up-regulation of GNAT1 and NCAM. 2 . Method of preventing photoreceptor damage of claim 1 , wherein GNAT 1, a photoreceptor gene responsible for biosynthesis of alpha-transducin 1, is upregulated…	None	JUTURU VIJAYA (US); DOYLE LYNDA (US); DESHPANDE JAYANT (CA)	US201716094017 (16-Apr-2016) US201662323671P (14-Apr-2017)	16-Apr-2016 14-Apr-2017	US201716094017	A61K31/047; A61K9/00; A61P27/02	A61K31/047; A61K9/0053; A61K31/065; A61P27/02; A61K2300/00	None	None	None	None	None	None
US2019117589A1	Substituted Hydroxystilbenes as AhR and Nrf2 modulators and their therapeutic applications	RESOLVEX PHARMA INC (CA)	RESOLVEX PHARMA INC ( CA )	RESOLVEX PHARMA INC	25-Apr-2019	16-Dec-2018	ACTIVE - APPLIED	It discloses a compound of formula I that inhibits the activities of numerous of protein kinases involving the signaling of inflammatory cytokines, therefore, the compound can be used for treating cancers, autoimmune diseases and inflammatory diseases.	1 . A method of treating an inflammatory disease with a compound having a general formula I, comprising administering to a subject in need thereof a therapeutically effective amount of the compound, the general formula I is shown as following . 2. wherein R 1 is selected from H, halogen and CN; R 2 is selected from H, halogen and CN; R . 3.3 is selected from H, halogen, OCH 3 and CN; R 4 is H; R …	None	TANG LIREN (CA); LYLE MICHAEL PATRICK ALLEN (CA)	US201816221530 (29-Jun-2017) US201715638208 (16-Dec-2018)	29-Jun-2017 16-Dec-2018	US201816221530	A61K31/05; A61P1/00; A61P11/06; A61P17/10; A61P25/00; A61P29/00; A61P37/00	A61K31/05; A61P1/00; A61P11/06; A61P17/10; A61P25/00; A61P29/00; A61P37/00	None	None	None	None	None	None
US2019112263A1	USE OF ISOTHIOCYANATE FUNCTIONAL SURFACTANTS AS NRF2 INDUCERS TO TREAT EPIDERMOLYSIS BULLOSA SIMPLEX AND RELATED DISEASES	SILVER MICHAEL E (US)	WILLIAM M YARBROUGH FOUND ( US )	WILLIAM M YARBROUGH FOUND	18-Apr-2019	13-Dec-2018	ACTIVE - GRANTED	The present invention relates to methods and compositions for the prevention and treatment of keratin-based skin diseases. In particular, the application describes compositions and methods of treating a patient suffering from skin blistering comprising the use of phase II enzyme inducers and/or activity modifiers.	2.20. 1 - 20 . (canceled). 21 . A method for treating a patient having epidermolysis bullosa simplex, comprising the step of: administering to the patient a surfactant or a pharmaceutically acceptable salt thereof represented by the following chemical structure: .	[0019] It is therefore an object of the present invention to provide novel isothiocyanate functional surfactants that will partially and/or fully remedy problems and/or complications associated with non-surfactant and/or non-lysine derived isothiocyanate functional compounds. It is therefore an additional object of the present invention to provide novel formulations incorporating isothiocyanate f…	SILVER MICHAEL E (US)	US201816218711 (03-Jan-2011) US201715675915 (28-Jun-2011) US201615353260 (03-Jan-2012) US201615297304 (12-Jan-2015) US201514594788 (19-Oct-2016) US201213342516 (16-Nov-2016) US201161502067P (14-Aug-2017) US201161429325P (13-Dec-2018)	03-Jan-2011 28-Jun-2011 03-Jan-2012 12-Jan-2015 19-Oct-2016 16-Nov-2016 14-Aug-2017 13-Dec-2018	US201816218711	C07C331/20; A61K9/00; A61K31/145; A61K31/198; A61K31/26; A61K45/06; A61K47/34	A61K45/06; C07C331/20; A61K31/198; A61P17/02; A61K9/0014; A61K47/34; A61K31/145; A61K9/06; A61K31/26	None	None	None	None	None	None
US2019077825A1	METHODS OF MODULATING KEAP1	IONIS PHARMA INC (US)	IONIS PHARMA INC ( US )	IONIS PHARMA INC	14-Mar-2019	16-Mar-2017	ACTIVE - APPLIED	Provided herein are methods, compounds, and compositions for reducing expression of KEAP1 in animal. Such methods, compounds, and compositions are useful to treat, prevent, delay, or ameliorate oxidative stress or a disease, disorder or condition related to oxidative stress an animal in need. Diseases, disorders or conditions related to oxidative stress include NASH, NAFLD, asthma and insulin res…	1 . A method of reducing a disease, disorder, or condition related to oxidative stress in an animal comprising administering a therapeutically effective amount of a compound comprising a KEAP1 specific inhibitor to the animal, thereby reducing oxidative stress in the animal. 2 . A method of treating, preventing, delaying or ameliorating a disease, disorder or condition related to oxidative stress…	None	LEE RICHARD (US); CROSBY JEFFREY R (US)	US201716085130 (16-Mar-2016) US201662394663P (14-Sep-2016) US201662309360P (16-Mar-2017)	16-Mar-2016 14-Sep-2016 16-Mar-2017	US201716085130	C07H21/02; A61P3/10; A61P9/10; A61P11/06; A61P25/28; A61P29/00; C12N15/113	A61K31/713; C12N15/1138; A61P9/10; A61P29/00; A61P11/06; A61K31/7125; A61P3/10; C07H21/02; C07H21/04; C12N2310/341; C12N2310/346; C12N2310/11; A61P25/28; C12N2310/315; C12N2320/30; C12N15/113; A61K31/712; C12N2310/3231; A61K31/7115	None	None	None	None	None	None
US2019076410A1	Bach1 Inhibitors in Combination with Nrf2 Activators and Pharmaceutical Compositions Thereof	VTV THERAPEUTICS LLC (US)	VTV THERAPEUTICS LLC ( US )	MACANDREWS FORBES INC	14-Mar-2019	13-Nov-2018	ACTIVE - GRANTED	The disclosure provides pharmaceutical compositions comprising Bach1 Inhibitors and Nrf2 Activators. The disclosure also provides methods of treating diseases such as psoriasis, multiple sclerosis, and COPD comprising administering a Bach1 Inhibitor and a Nrf2 Activator to a subject in need thereof.	1 . A method of treatment of a condition, comprising administering an Nrf2 activator and a Bach1 Inhibitor to a subject in need thereof, wherein the condition is selected from the group consisting of psoriasis, scleroderma, chronic kidney disease (CKD), asthma, chronic obstructive pulmonary disorder (COPD), fibrosis, inflammatory arthritis disease, inflammatory bowel disease (IBD), multiple scler…	None	ATTUCKS OTIS CLINTON (US)	US201816188652 (01-Dec-2014) US201715584459 (23-Nov-2015) WO2015US62096 (02-May-2017) US201462085875P (13-Nov-2018)	01-Dec-2014 23-Nov-2015 02-May-2017 13-Nov-2018	US201816188652	A61K31/437; A61K31/428; A61K31/56	A61P25/28; A61P25/14; A61P19/02; A61P11/00; A61P13/00; A61P1/00; A61P17/00; A61K31/437; A61K31/428; Y02A50/395; A61K31/56	None	None	None	None	None	None
US2019002454A1	NRF2 Regulators	ASTEX THERAPEUTICS LTD (GB); GLAXOSMITHKLINE INTELLECTUAL PROPERTY DEVELOPMENT LTD (GB)	ASTEX THERAPEUTICS LTD ( GB ),GLAXOSMITHKLINE INTELLECTUAL PROPERTY DEVELOPMENT LTD ( GB )	ASTEX THERAPEUTICS LTD, GLAXOSMITHKLINE PLC	03-Jan-2019	06-Sep-2018	ACTIVE - APPLIED	The present invention relates to bis aryl analogs, pharmaceutical compositions containing them and their use as Nrf2 regulators.	1 . A compound of formula (I) wherein: A is —C(O)OR 1 or tetrazolyl; R 1 is hydrogen, —CH 2 C(O)N(R 7 ) 2 , —CH 2 -(4-methyl-1,3-dioxol-2-one), —C 2-3 alkyl-OH, C 1-3 alkyl, —C 2-5 alkyl-N(R 7 ) 2 , —(CH 2 ) n -morpholinyl, —(CH 2 ) n -furyl, —CH 2 —O—C(O)—C 1-5 alkyl, —(CH 2 ) n -imidazolyl, —(CH 2 ) n -pyrrolidinyl, —(CH 2 ) n -piperidyl, or 2-oxotetrahydrofuran-3-yl; wherein the morpholinyl an…	FIELD OF THE INVENTION [0002] The present invention relates to bis aryl analogs, pharmaceutical compositions containing them and their use as Nrf2 regulators. [0022] In a further aspect, this invention relates to use of a compound of Formula (I) or a pharmaceutically acceptable salt thereof in the manufacture of a medicament for the treatment of respiratory and non-respiratory disorders, includin…	BOEHM JEFFREY CHARLES (US); DAVIES THOMAS GLANMOR (GB); WOOLFORD ALISON JOANNE (GB); GRIFFITHSJONES CHARLOTTE MARY (GB); WILLEMS HENDRIKA MARIA GERARDA (GB); NORTON DAVID (GB); SAXTY GORDON (GB); HEIGHTMAN THOMAS DANIEL (GB); LI TINDY (US); KERNS JEFFREY K (US); DAVIS RODERICK S (US); YAN HONGXING (US)	US201816122968 (18-Dec-2013) US201615105306 (16-Apr-2014) WO2014IB67027 (17-Dec-2014) US201461980091P (16-Jun-2016) US201361917466P (06-Sep-2018)	18-Dec-2013 16-Apr-2014 17-Dec-2014 16-Jun-2016 06-Sep-2018	US201816122968	C07D417/10; C07D249/18; C07D281/02; C07D291/08; C07D401/12; C07D403/12; C07D405/12; C07D417/14; C07D419/10; C07D419/14; C07D471/04; C07D513/04; C07D515/04	A61P37/02; A61P9/12; A61P35/00; A61P9/00; A61P9/10; A61P43/00; A61P29/00; A61P27/02; A61P25/14; A61P25/16; A61P25/28; A61P11/00; A61P21/00; A61P11/06; A61P17/00; A61P17/06; A61P1/04; A61P1/16; A61P13/12; A61P25/00; C07D419/14; C07D515/04; C07D513/04; C07D417/14; C07D417/10; C07D471/04; C07D249/18; C07D291/08; C07D281/02; C07D403/12; C07D401/12; A61K31/4192; C07D419/10; C07D405/12; A61K9/0053; A61…	None	None	None	None	None	None
US2018344680A1	COMPOSITIONS AND METHODS FOR TREATMENT, AMELIORATION, AND PREVENTION OF DIABETES-RELATED SKIN ULCERS	UNIV ARIZONA (US)	UNIV ARIZONA ( US )	UNIV ARIZONA	06-Dec-2018	07-Dec-2016	ACTIVE - APPLIED	Compositions and methods are provided for treating, ameliorating, and preventing diabetes-related skin ulcers in a mammalian subject comprising administering to the subject an effective amount of an NRF2 activating agent.	1 . A method for treating a diabetes-related skin ulcer, comprising administering to a human patient suffering from a diabetes-related skin ulcer an effective amount of an NRF2 activating agent, wherein the NRF2 activating agent is able to activate the NRF2/KEAP1 pathway. 2 . (canceled). 3 . The method of claim 1 , wherein the NRF2 activating agent is selected from cinnamaldehyde, sulforaphane, b…	None	ZHANG DONNA D (US); WONDRAK GEORG T (US)	US201616060742 (08-Dec-2015) US201562264713P (07-Dec-2016)	08-Dec-2015 07-Dec-2016	US201616060742	A61K31/26; A61K31/11; A61K31/235; A61K31/4365; A61K31/4709; A61K31/522; A61K38/18; A61P17/02	A61K31/26; A61K9/0014; A61K31/05; A61K31/11; A61K31/12; A61K31/192; A61K31/232; A61K31/235; A61K31/277; A61K31/343; A61K31/4365; A61K31/4709; A61K31/522; A61K31/616; A61K38/00; A61K38/1858; A61P17/02; G01N33/6872; A61K2300/00	None	None	None	None	None	None
US2018282349A1	BIARYL PYRAZOLES AS NRF2 REGULATORS	ASTEX THERAPEUTICS LTD (GB); GLAXOSMITHKLINE INTELLECTUAL PROPERTY DEVELOPMENT LTD (GB)	ASTEX THERAPEUTICS LTD ( GB )	ASTEX THERAPEUTICS LTD	04-Oct-2018	06-Oct-2016	ACTIVE - GRANTED	methods of making them, pharmaceutical compositions containing them and their use as NRF2 regulators.	1 . A compound of Formula (I): . 1073. wherein: R is hydrogen or —C 1-5 alkyl, wherein —C 1-5 alkyl is unsubstituted or substituted by one or two substituents independently selected from —OH, —OC(O)—C 1-5 alkyl, —OC(O)-phenyl, —OC(O)—O—C 1-5 alkyl, . 1074. R 1 is —CF 3 , —C 3-7 cycloalkyl, or —C 4-7 heterocycloalkyl, wherein the —C 3-7 cycloalkyl, or —C 4-7 heterocycloalkyl is unsubstituted or su…	FIELD OF THE INVENTION [0004] The present invention relates to biaryl pyrazole compounds, methods of making them, pharmaceutical compositions containing them and their use as NRF2 regulators. [0026] In one aspect, this invention relates to a method of treating COPD, which comprises administering to a human in need thereof, a compound of Formula (I), or a salt, particularly a pharmaceutically acce…	CALLAHAN JAMES (US); KERNS JEFFREY K (US); LI PENG (US); LI TINDY (US); MCCLELAND BRENT W (US); NIE HONG (US); PERO JOSEPH E (US); DAVIES THOMAS GLANMOR (GB); GRAZIA CARR MARIA (GB); GRIFFITHSJONES CHARLOTTE MARY (GB); HEIGHTMAN THOMAS DANIEL (GB); NORTON DAVID (GB); VERDONK MARINUS LEEDERT (GB); WOOLFORD ALISON JOANNE (GB); WILLEMS HENDRIKA MARIA GERARDA (GB)	US201615765354 (06-Oct-2015) US201562237655P (06-Oct-2016)	06-Oct-2015 06-Oct-2016	US201615765354	C07D515/14; A61K9/00; A61P11/00; C07D401/04; C07D401/06; C07D401/10; C07D401/12; C07D401/14; C07D403/08; C07D403/10; C07D403/14; C07D413/14	C07D515/14; A61K9/0019; A61K9/0053; A61K9/0078; A61P11/00; C07D401/04; C07D401/06; C07D401/10; C07D401/12; C07D401/14; C07D403/08; C07D403/10; C07D403/14; C07D405/14; C07D413/08; C07D413/14; C07D417/14	None	None	None	None	None	None
US2018282283A1	ARYLCYCLOHEXYL PYRAZOLES AS NRF2 REGULATORS	ASTEX THERAPEUTICS LTD (GB); GLAXOSMITHKLINE INTELLECTUAL PROPERTY DEVELOPMENT LTD (GB)	ASTEX THERAPEUTICS LTD ( GB ),GLAXOSMITHKLINE INTELLECTUAL PROPERTY DEVELOPMENT LTD ( GB )	ASTEX THERAPEUTICS LTD, GLAXOSMITHKLINE PLC	04-Oct-2018	06-Oct-2016	ACTIVE - GRANTED	methods of making them, pharmaceutical compositions containing them and their use as NRF2 regulators.	1 . A compound of Formula (I) wherein: R 1 is —CF 3 , —C 3-7 cycloalkyl, or —C 4-7 heterocycloalkyl, wherein the —C 3-7 cycloalkyl, and —C 4-7 heterocycloalkyl is unsubstituted or substituted by one or two substituents independently selected from —C 1-3 alkyl, phenyl, triazolyl, pyridyl, pyridazinyl, imidazolyl, pyrazolyl, isoxazolyl, halo, —NR 9 —C(O)—R 10 and —C(O)R 10 , and wherein the phenyl,…	FIELD OF THE INVENTION [0004] The present invention relates to arylcyclohexyl pyrazole compounds, methods of making them, pharmaceutical compositions containing them and their use as NRF2 regulators. [0026] In one aspect, this invention relates to a method of treating COPD, which comprises administering to a human in need thereof, a compound of Formula (I) and Formula (Ia), or a salt, particularl…	CALLAHAN JAMES (US); KERNS JEFFREY K (US); LI TINDY (US); MCCLELAND BRENT W (US); NIE HONG (US); PERO JOSEPH E (US); DAVIES THOMAS GLANMOR (GB); GRIFFITHSJONES CHARLOTTE MARY (GB); HEIGHTMAN THOMAS DANIEL (GB); HOWARD STEVEN (GB); NORTON DAVID (GB); VERDONK MARINUS LEENDERT (GB); WOOLFORD ALISON JOANNE (GB)	US201615765377 (06-Oct-2015) US201562237659P (06-Oct-2016)	06-Oct-2015 06-Oct-2016	US201615765377	C07D231/14; C07D401/10; C07D401/14; C07D403/08; C07D403/10; C07D403/14	A61P9/04; A61P43/00; A61P39/02; A61P9/12; A61P3/06; A61P9/10; A61P37/06; A61P9/00; A61P37/02; A61P25/28; A61P35/00; A61P27/02; A61P25/16; A61P31/00; A61P27/14; A61P25/02; C07D401/12; C07D401/04; C07D403/14; A61P11/06; C07D401/14; C07D401/10; A61P11/00; C07D401/06; A61P13/02; A61P25/00; A61P13/12; A61P21/00; C07D403/10; A61P17/16; A61P1/16; A61P1/04; C07D231/14; C07D403/08; A61P17/06	None	None	None	None	None	None
US2018280338A1	COMPOSITIONS AND METHODS FOR TREATING AND PREVENTING LUNG INJURY	UNIV ARIZONA (US)	UNIV ARIZONA ( US )	UNIV ARIZONA	04-Oct-2018	05-Oct-2016	ACTIVE - GRANTED	Provided herein are compositions and methods for treating and preventing lung injury (e.g. ventilation induced lung injury). In particular, the invention relates to compositions and methods for treating and preventing airway disease by activating the NRF2 pathway.	1 . A method of treating or preventing ventilator-induced lung injury, comprising: administering at least one agent that activates an NRF2-mediated response to a subject prior to, during, or after mechanical ventilation. 2 . The method of claim 1 , wherein said agent is bixin or a derivative, mimetic, pharmaceutically acceptable salts, solvates, and/or prodrugs thereof. 3 . The method of claim 1 …	None	ZHANG DONNA D (US); WONDRAK GEORG T (US); GARCIA JOE G N (US); WANG TING (US)	US201615765777 (05-Oct-2015) US201562237153P (05-Oct-2016)	05-Oct-2015 05-Oct-2016	US201615765777	A61K31/232; A61K9/00	A61K31/232; A61K9/007; A61K36/185	None	None	None	None	None	None
US2018280320A1	6-SHOGAOL DERIVATIVES AND ACTIVITIES THEREOF	NORTH CAROLINA AGRICULTURAL TECHNICAL STATE UNIV (US); NORTH CAROLINA CENTRAL UNIV (US)	NORTH CAROLINA AGRICULTURAL TECHNICAL STATE UNIV ( US ),NORTH CAROLINA CENTRAL UNIV ( US )	NORTH CAROLINA AGRICULTURAL TECHNICAL STATE UNIV, NORTH CAROLINA CENTRAL UNIV	04-Oct-2018	23-Mar-2018	ACTIVE - GRANTED	Derivatives of 6-shogaol are described herein. Also described herein are methods of preparing the derivatives, as well as methods of using the derivatives to activate Nrf2 and to treat diseases associated with inflammation and/or oxidative stress.	1 . A method of treating a disease associated with inflammation and/or oxidative stress in a subject in need thereof, wherein the disease is treatable by the activation of Nrf2, wherein the method comprises administering to the subject a therapeutically effective amount of a compound having a structure of the formula: . 35. wherein: ‘a’ and ‘b’ are each independently a single bond or a double bon…	None	SANG SHENGMIN (US); ZHU YINGDONG (US); LEUNG TINCHUNG (US)	US201815934660 (23-Mar-2017) US201762475440P (23-Mar-2018)	23-Mar-2017 23-Mar-2018	US201815934660	A61K31/12; A61P1/18; A61P9/00; A61P25/02; A61P27/02	A61K31/12; A61P1/18; A61P9/00; A61P25/02; A61P27/02	None	None	None	None	None	None
US2018271804A1	6-SHOGAOL DERIVATIVES AND ACTIVITIES THEREOF	NORTH CAROLINA AGRICULTURAL TECHNICAL STATE UNIV (US)	NORTH CAROLINA AGRICULTURAL TECHNICAL STATE UNIV ( US )	NORTH CAROLINA AGRICULTURAL TECHNICAL STATE UNIV	27-Sep-2018	23-Mar-2018	ACTIVE - GRANTED	Derivatives of 6-shogaol are described herein. Also described herein are methods of preparing the derivatives, as well as methods of using the derivatives to activate Nrf2 and to treat diseases associated with inflammation and/or oxidative stress.	1 . A compound having a structure of the formula: . 37. wherein: m is an integer between 0 and 4; R 1 is —H, halogen, halogen-substituted C 1 -C 4 alkoxy, —COOH, or halogen-substituted C 1 -C 4 alkyl; R 2 is —H, halogen, —OH, halogen-substituted C 1 -C 4 alkoxy, —COOH, or halogen-substituted C 1 -C 4 alkyl; and R 3 and R 4 are independently selected from the group consisting of —H, —OH, amino, C …	None	SANG SHENGMIN (US); ZHU YINGDONG (US)	US201815934643 (23-Mar-2017) US201762475440P (23-Mar-2018)	23-Mar-2017 23-Mar-2018	US201815934643	A61K31/12	A61K31/12; A61P1/18; A61P9/00; A61P25/02; A61P27/02	None	None	None	None	None	None
US2018258121A1	HIGHLY EFFICIENT NRF2 ACTIVATORS-CO-RELEASING MOLECULE HYBRIDS, THEIR USE IN THE TREATMENT OF INFLAMMATORY OR CARDIOVASCULAR DISEASES AND THEIR PROCESS OF PREPARATION	CENTRE NAT RECH SCIENT (FR); INSTITUTE NATIONAL DE LA SANTE ET DE LA RES MEDICALE (FR); UNIV PARIS (FR)	CENTRE NAT RECH SCIENT ( PARIS , FR ),INST NAT SANTE RECH MED ( PARIS , FR ),UNIVERSITE PARIS EST CRETEIL VAL DE MARNE ( CRETEIL , FR )	CENTRE NAT RECH SCIENT, INST NAT SANTE RECH MED, UNIVERSITE PARIS EST CRETEIL VAL DE MARNE	13-Sep-2018	23-Sep-2016	ACTIVE - GRANTED	The present invention relates to highly efficient Nrf2 activators-CO-releasing molecules of formula (I) and (II) capable of increasing HO-1 protein expression and simultaneously releasing CO, their synthesis and their use in therapeutic applications, in particular their use in the treatment of inflammatory or cardiovascular diseases, wherein CORM represents a carbonyl metal complex chosen from am…	1 . A compound of following general formula (I): wherein: A represents: a single bond, or Q-Z—, where: Q represents O, S or NR 6 , where R 6 represents H, (C 1 -C 6 )alkyl, aryl, heteroaryl, (C 1 -C 6 )alkyl-aryl, (C 1 -C 6 )alkyl-heteroaryl, (C 1 -C 6 )alkyl-(C 3 -C 8 )heterocyclyl, —(C 3 -C 14 )cycloalkyl, or R 6 and Z are connected to form a (C 3 -C 8 )heterocyclyl, Z represents —(C 1 -C 6 )al…	FIELD OF THE INVENTION [0003] The present invention relates to highly efficient hybrid Nrf2 activators-CO-releasing molecules capable of increasing HO-1 protein expression and CO release, their synthesis and their use in therapeutic applications, in particular their use in the treatment of inflammatory and cardiovascular diseases. [0015] A first object of the invention is a compound of the follow…	MOTTERLINI ROBERTO (FR); FORESTI ROBERTA (FR); OLLIVIER ANTHONY (FR); RIVARD MICHAEL (FR); MARTENS THIERRY (FR)	EP20150020173 (24-Sep-2015) WO2016EP72696 (23-Sep-2016)	24-Sep-2015 23-Sep-2016	US201615762488	C07F15/06; A61P9/00; A61P29/00; C07F13/00	C07F13/00; A61P9/00; A61P29/00; C07F15/06	None	None	None	None	None	None
US2018258070A1	Nrf2 Activating Compounds and Uses Thereof	RIGEL PHARMA INC (US)	RIGEL PHARMA INC ( SOUTH SAN FRANCISCO , US )	RIGEL PHARMA INC	13-Sep-2018	13-Nov-2017	ACTIVE - GRANTED	Aspects of the present disclosure include compounds that activate Nrf2. Such compounds may find use in the treatment of autoimmune and inflammatory diseases and disorders, such as for example psoriasis and multiple sclerosis. Embodiments of the present disclosure also relate to pharmaceutical compositions that include these compounds, methods of using these compounds in the treatment of various d…	1-19. 1 .- 19 . (canceled). 20 . A compound of formula (II): wherein: either Y 11 is C(═O)—N—R 21 R 22 and Y 12 is hydrogen, or Y 12 is C(═O)—N—R 21 R 22 and Y 11 is hydrogen; R 1 is R 15 , wherein R 15 comprises a linking group and a compound of formula (I); and each R 21 and R 22 is independently selected from hydrogen, alkyl, substituted alkyl, alkenyl, substituted alkenyl, alkynyl, substitute…	None	DUNCTON MATTHEW (US); SINGH RAJINDER (US)	US201715811170 (03-Feb-2016) US201715422246 (01-Feb-2017) US201662290853P (13-Nov-2017)	03-Feb-2016 01-Feb-2017 13-Nov-2017	US201715811170	C07D401/14; C07D401/04	A61P43/00; A61P37/02; A61P29/00; A61P17/06; A61P25/00; C07D401/14; C07D401/04	None	None	None	None	None	None
US2018258063A1	Nrf2 Activating Compounds and Uses Thereof	RIGEL PHARMA INC (US)	RIGEL PHARMA INC ( US )	RIGEL PHARMA INC	13-Sep-2018	13-Nov-2017	ACTIVE - GRANTED	Aspects of the present disclosure include compounds that activate Nrf2. Such compounds find use in the treatment of autoimmune and inflammatory diseases and disorders, such as for example psoriasis and multiple sclerosis. Embodiments of the present disclosure also relate to pharmaceutical compositions that include these compounds, methods of using these compounds in the treatment of various disea…	1-20. 1 .- 20 . (canceled). 21 . A compound of formula (I): wherein: X 1 and X 2 are each independently selected from N and CH, wherein at least one of X 1 and X 2 is N; either Y 1 is sulfonyl and Y 2 is hydrogen, or Y 2 is sulfonyl and Y 1 is hydrogen; and R 1 is R 15 , wherein R 15 comprises a linking group and a compound of formula (I); or a salt or stereoisomer thereof. 22 . The compound of c…	None	DUNCTON MATTHEW (US); SINGH RAJINDER (US)	US201715811088 (03-Feb-2016) US201715423436 (02-Feb-2017) US201662290748P (13-Nov-2017)	03-Feb-2016 02-Feb-2017 13-Nov-2017	US201715811088	C07D401/04; C07D255/02; C07D257/04	A61P43/00; A61P37/02; A61P37/00; A61P29/00; A61P25/00; C07D249/12; A61P17/06; C07D401/04; C07D257/04; C07D255/02	None	None	None	None	None	None
US2018251423A1	1-SULFONAMIDO-4-ARYLOXY COMPOUNDS, AND PREPARATION METHOD AND MEDICINAL APPLICATION THEREOF	UNIV CHINA PHARMA (CN)	CHINA PHARMA UNIV CHINA	CHINA PHARMA UNIV CHINA	06-Sep-2018	25-Nov-2016	ACTIVE - GRANTED	Compounds of formula (I) having 1-sulfonamido-4-aryloxy as a basic backbone. A preliminary activity test showed that the compounds provide excellent interference of a binding of Nrf2 by Keap1, thereby activating Nrf2. The compounds have a potential anti-inflammatory activity and can be used to treat a plurality of inflammation-associated diseases, including chronic obstructive pulmonary disease (…	1 . A compound of Formula (I), or a pharmaceutically acceptable salt thereof: wherein R 1 represents 4-trifluoromethyl, 4-trifluoromethoxy, 4-nitro, 4-hydroxyl, 4-hydroxymethyl, 4-cyano, 4-amino, H, halo, C1-C3 alkyl, C1-C3 alkoxy, C1-C3 alkylamino, or C1-C3 amido, at occurrence of mono-, di-, or tri-substitution; R 2 represents 4-trifluoromethyl, 4-trifluoromethoxy, 4-nitro, 4-hydroxyl, 4-hydrox…	FIELD OF THE INVENTION [0003] The present invention relates to the technical field of pharmaceutical chemistry, and particularly to compounds having 1-sulfonamido-4-aryloxy as a basic backbone which have anti-inflammatory activity, and preparation method and use thereof in anti-inflammatory area.	YOU QIDONG (CN); JIANG ZHENGYU (CN); LU MENGCHEN (CN); CHEN ZHIYUN (CN); SUN HAOPENG (CN); ZHANG XIAOJIN (CN); GUO XIAOKE (CN); XU XIAOLI (CN)	CN2016132080 (18-Jan-2016) WO2016CN107350 (25-Nov-2016)	18-Jan-2016 25-Nov-2016	US201615755356	C07C311/21; A61P3/10; A61P9/10; A61P11/00; A61P25/16; A61P25/28; C07C303/08	C07C311/29; C07C303/38; C07C311/46; C07D257/04; A61P25/16; A61P11/00; A61P25/28; C07C269/04; C07C269/06; C07C311/21; C07C303/08; A61P3/10; A61P9/10; C07C213/02; C07C215/86; C07C271/30; C07C217/94; C07C311/44	None	None	None	None	None	None
US2018250264A1	COMPOSITIONS FOR IMPROVED NRF2 ACTIVATION AND METHODS OF THEIR USE	PATHWAYS BIOSCIENCE LLC (US)	PATHWAYS BIOSCIENCE LLC ( US )	PATHWAYS BIOSCIENCE LLC	06-Sep-2018	02-Sep-2016	ACTIVE - APPLIED	Disclosed here are compositions and methods for preventing or treating certain health conditions associated with inflammation or oxidative stress. These compositions are prepared from ingredients containing phytochemicals that activate the Nrf2 pathways. Synergistic effects of the different phytochemicals are also disclosed.	1 . A composition comprising two or more phytochemicals selected from the group consisting of carnosol, carnosic acid, shogaol, gingerol, luteolin, and withaferin A, said two or more phytochemicals being present in the composition in an amount effective to activate the Nrf2 (Nuclear factor-erythroid 2 related factor 2) pathway. 2 . The composition of claim 1 , wherein the two or more phytochemica…	None	HYBERTSON BROOKS MICHAEL (US); MCCORD JOE MILTON (US)	US201615757270 (03-Sep-2015) US201662355810P (28-Jun-2016) US201562214175P (02-Sep-2016)	03-Sep-2015 28-Jun-2016 02-Sep-2016	US201615757270	A61K31/366; A61K31/12; A61K31/192; A61K31/352; A61K31/585; A61K36/28; A61K36/53; A61K36/68; A61K36/81; A61K36/9068; A61P29/00; A61P39/06	A61K36/68; A61K31/352; A61K31/192; A61P39/06; A61K36/28; A61K31/12; A61K31/585; A61K36/53; A61P29/00; A61K31/365; A61K36/9068; A61K36/81; A61K31/366; A61K2300/00	None	None	None	None	None	None
US2018243190A1	ACTIVATORS OF NRF2-DEPENDENT PHOTOPROTECTION AND RELATED USES THEREOF	UNIV ARIZONA (US)	UNIV ARIZONA ( US )	UNIV ARIZONA	30-Aug-2018	17-Aug-2016	ACTIVE - APPLIED	Provided herein are methods for preventing conditions related to UV-radiation exposure in subjects at risk for exposure to UV-radiation. In particular, the invention relates to compositions comprising specific formulations of dietary carotenoids (e.g., bixin) which function as activators of NRF2 pathway related activity, and related methods for the protection of mammalian skin against UV-radiatio…	1 . A composition comprising a compound having a structure similar to including pharmaceutically acceptable salts, solvates, and/or prodrugs thereof, wherein said compound is capable of activating NRF2 pathway related activity. 2 . The composition of claim 1 , wherein the compound is capable of activating NRF2 pathway related activity through interaction with KEAP1 wherein interaction with KEAP1 …	[0028] The invention also provides pharmaceutical compositions comprising the compounds of the invention in a pharmaceutically acceptable carrier. As such, in certain embodiments, the present invention provides pharmaceutical compositions comprising effective amounts of the apocarotenoid bixin, or variants thereof, wherein the composition has cutaneous photoprotective properties against A or B fo…	WONDRAK GEORG T (US); ZHANG DONNA D (US)	US201615753514 (18-Aug-2015) US201562206548P (17-Aug-2016)	18-Aug-2015 17-Aug-2016	US201615753514	A61K8/37; A61K8/86; A61Q17/04	A61K31/202; A61Q19/00; A61K8/37; A61Q17/04; A61P17/16; A61K33/30; A61K8/86; A61Q19/08; A61K33/24; A61P17/00; A61K2300/00	None	None	None	None	None	None
US2018228776A1	ISOTHIAZOLE DERIVATIVE	MOCHIDA PHARMA CO LTD (JP)	MOCHIDA PHARMA CO LTD ( JP )	MOCHIDA PHARMA CO LTD	16-Aug-2018	10-Aug-2016	ACTIVE - GRANTED	The present invention provides a compound represented by Formula (I) or a pharmaceutically acceptable salt thereof or a solvate of these. A compound having Nrf2 activation ability is provided by the present invention.	1 . A compound represented by Formula (I) below, or a pharmaceutically acceptable salt thereof or a solvate of these: (in the formula, R 1 represents a group arbitrarily selected from a hydrogen atom, a halogen atom, a C 1-6 alkyl group, a C 2-6 alkenyl group, a C 2-6 alkynyl group, a halogenated C 1-6 alkyl group, a C 1-6 alkoxy group, a C 2-6 alkenyloxy group, a C 2-6 alkynyloxy group, a cyano …	TECHNICAL FIELD [0002] The present invention relates to a compound having Nrf2 activation ability, and particularly to a compound having an isothiazole structure represented by Formula (I) below or a pharmaceutically acceptable salt thereof or a solvate of these, and to a pharmacological composition having these as active ingredients. The present invention also relates to a preventative and/or tr…	SAITOH FUMIHIKO (JP); KAMINO TOMOYUKI (JP); NAKAHARA MOTOI (JP)	JP20150159295 (12-Aug-2015) WO2016JP73604 (10-Aug-2016)	12-Aug-2015 10-Aug-2016	US201615751273	A61K31/427	A61P37/02; A61P43/00; A61P9/00; A61P3/10; A61P35/00; A61P37/06; A61P9/12; A61P25/14; A61P3/04; A61P29/00; A61P25/28; A61P27/02; A61P25/16; C07D491/107; A61K31/498; A61K31/454; C07D487/04; A61K31/427; A61P1/16; C07D519/00; C07D498/14; C07D471/04; A61K31/4355; C07D417/14; A61K31/553; A61K31/695; A61K31/395; C07D491/048; A61P17/00; A61K31/4545; C07F7/18; C07D498/04; A61K31/496; C07C53/18; A61K31/506…	None	None	None	None	None	None
US2018179187A1	Nrf2 REGULATORS	ASTEX THERAPEUTICS LTD (GB); GLAXOSMITHKLINE INTELLECTUAL PROPERTY DEVELOPMENT LTD (GB)	ASTEX THERAPEUTICS LTD ( GB ),GLAXOSMITHKLINE INTELLECTUAL PROPERTY LTD ,GLAXOSMITHKLINE INTELLECTUAL PROPERTY DEVELOPMENT LTD ( GB )	ASTEX THERAPEUTICS LTD, GLAXOSMITHKLINE PLC	28-Jun-2018	15-Jun-2016	ACTIVE - GRANTED	Provided are aryl analogs, pharmaceutical compositions containing them and their use as NRF2 regulators.	1 . A compound of Formula (I) wherein, B is benzotriazolyl, phenyl, triazolopyridinyl, or —(CH 2 ) 2 triazolyl each of which may be unsubstituted or substituted by 1, 2, or 3 substituents independently chosen from —C 1 -3alkyl, —O—C 1-3 alkyl, CN, —(CH 2 ) 2 —O—(CH 2 ) 2 —OR 4 and halo; D is —C(O)OH, —C(O)NHSO 2 CH 3 , —SO 2 NHC(O)CH 3 , 5-(trifluoromethyl)-4H-1,2,4-triazol-2-yl, or tetrazolyl; R…	FIELD OF THE INVENTION [0002] The present invention relates to aryl analogs, pharmaceutical compositions containing them and their use as NRF2 regulators. [0024] In a further aspect, this invention relates to use of a compound of Formula (I) or a pharmaceutically acceptable salt thereof in the manufacture of a medicament for the treatment of respiratory and non-respiratory disorders, including CO…	KERNS JEFFREY K (US); CALLAHAN JAMES (US); YAN HONGXING (US); HEIGHTMAN THOMAS DANIEL (GB); GRIFFITHSJONES CHARLOTTE MARY (GB); WOOLFORD ALISON JOANNE (GB); LI TINDY (US); SHAH AMI LAKDAWALA (US); DAVIS RODERICK S (US); NORTON DAVID (GB); BOEHM JEFFREY CHARLES (US); HAMILTON PARIS L (US)	US201615736075 (15-Jun-2015) US201562175510P (15-Jun-2016)	15-Jun-2015 15-Jun-2016	US201615736075	C07D403/10; C07D233/64; C07D255/04; C07D273/01; C07D401/10; C07D401/14; C07D403/14; C07D405/10; C07D405/14; C07D413/10; C07D413/14; C07D471/04; C07D487/04; C07D498/04	C07D267/14; C07D233/60; A61P27/00; C07D487/08; A61P9/00; A61P25/00; C07D249/18; A61P11/00; A61P35/00; C07D451/02; A61P37/00; A61K9/0019; C07D403/14; C07D498/04; C07D403/10; C07D401/14; C07D255/04; A61K9/007; A61K9/0053; C07D405/10; C07D233/64; C07D273/01; A61P11/06; C07D471/04; C07D413/10; C07D487/04; C07D413/14; C07D405/14; A61K31/4192; C07D401/10; A61K31/553	None	None	None	None	None	None
US2018169110A1	Nrf2 REGULATORS	ASTEX THERAPEUTICS LTD (GB); GLAXOSMITHKLINE INTELLECTUAL PROPERTY DEVELOPMENT LTD (GB)	ASTEX THERAPEUTICS LTD ( GB ),GLAXOSMITHKLINE INTELLECTUAL PROPERTY DEVELOPMENT LTD ( GB )	ASTEX THERAPEUTICS LTD, GLAXOSMITHKLINE PLC	21-Jun-2018	15-Jun-2016	ACTIVE - GRANTED	The present invention relates to aryl analogs, pharmaceutical compositions containing them and their use as NRF2 regulators.	1 . A compound of Formula (I) . 1. wherein: B is benzotriazolyl, phenyl, triazolopyridinyl, or —(CH 2 ) 2 triazolyl each of which may be unsubstituted or substituted by 1, 2, or 3 substituents independently chosen from —C 1-3 alkyl, —O—C 1-3 alkyl, CN, —(CH 2 ) 2 —O—(CH 2 ) 2 —OR 4 and halo; D is —C(O)OH, —C(O)NHSO 2 CH 3 , —SO 2 NHC(O)CH 3 , 5-(trifluoromethyl)-4H-1,2,4-triazol-2-yl, or tetrazol…	FIELD OF THE INVENTION [0002] The present invention relates to aryl analogs, pharmaceutical compositions containing them and their use as NRF2 regulators. [0023] In a further aspect, this invention relates to use of a compound of Formulas (I) and (II) or a pharmaceutically acceptable salt thereof in the manufacture of a medicament for the treatment of respiratory and non-respiratory disorders, in…	KERNS JEFFREY K (US); CALLAHAN JAMAS FRANCIS (US); YAN HONGXING (US); HEIGHTMAN THOMAS DANIEL (GB); BOEHM JEFFREY CHARLES (US); WOOLFORD ALISON JOANNE (GB)	US201615735977 (15-Jun-2015) US201562175505P (15-Jun-2016)	15-Jun-2015 15-Jun-2016	US201615735977	A61K31/5513; A61K31/403; A61K31/421; A61P11/00	A61K31/5513; C07D403/06; A61K31/4192; C07D519/00; A61K31/403; A61K31/421; A61K31/553; A61P11/00; C07D413/06; C07D498/04; C07D403/10; A61P11/06; A61K9/007; C07D267/14; C07D413/10; A61K9/0019; A61K9/0053	None	None	None	None	None	None
US2018148408A1	DIRECT INHIBITORS OF KEAP1-NRF2 INTERACTION AS ANTIOXIDANT INFLAMMATION MODULATORS	BROAD INST INC (US); UNIV NEW JERSEY (US)	RUTGERS STATE OF UNIV NEW JERSEY ,BROAD INSTITUTEE INC ,BROAD INST INC ( US ),UNIV NEW JERSEY ( US )	RUTGERS STATE OF UNIV NEW JERSEY, BROAD INSTITUTEE INC, BROAD INST INC, UNIV NEW JERSEY	31-May-2018	28-Sep-2017	ACTIVE - GRANTED	A method of identifying compounds as direct inhibitors of Keap1-Nrf2 interaction through high-throughput screening and lead development. The direct inhibitors of Keap1-Nrf2 interaction are more specific and free of various undesirable effects than existing indirect inhibitors, and are potential drug candidates of chemopreventive and therapeutic agents for treatment of various diseases or conditio…	1-42. 1 .- 42 . (canceled). 43 . A compound of formula (Ia): . 129. or a stereoisomer, a prodrug, or a pharmaceutically acceptable salt or solvate thereof, wherein: “ ” is a single or double bond; L 1 is —[C(R 10 ) 2 ] i —, wherein R 10 at each occurrence is independently hydrogen, halogen, C 1 -C 4 alkyl, and i is 1, 2, or 3; L 2 is —[C(R 20 ) 2 ] j —, C 3 -C 8 cycloalkylene, C 6 -C 10 arylene, …	FIELD OF THE INVENTION [0004] The present invention relates to use of Keap1-Nrf2 protein-protein interaction as a target in discovery of drug candidates, and the discovery of small molecule direct inhibitors of Keap1-Nrf2 protein-protein interaction and potent activators of Nrf2 and ARE-mediated genes to modulate inflammatory processes. [0075] These and other aspects of the present invention will…	HU LONGQIN (US); MAGESH SADAGOPAN (US); CHEN LIN (US); LEWIS TIMOTHY (US); MUNOZ BEN (US); WANG LILI (US)	US201715718987 (31-Oct-2011) US201715463728 (31-Oct-2012) US201414355419 (30-Apr-2014) WO2012US62833 (20-Mar-2017) US201161553318P (28-Sep-2017)	31-Oct-2011 31-Oct-2012 30-Apr-2014 20-Mar-2017 28-Sep-2017	US201715718987	C07D209/48; A61K31/472; A61K31/4725; C07D207/452; C07D217/16; C07D335/06; C07D401/06; C07D401/14; C07D405/12; G01N33/50	C07D209/48; A61K31/472; A61K31/4725; C07D207/452; C07D217/16; C07D335/06; C07D401/06; C07D401/14; C07D405/12; G01N33/5023	None	None	None	None	None	None
US2018140654A1	COMPOSITIONS AND METHODS FOR TREATMENT OF ALCOHOL INDUCED LIVER INJURY	UNIV LOUISVILLE RES FOUND INC (US)	UNIV LOUISVILLE RASEARCH FOUNDATION INC	UNIV LOUISVILLE RASEARCH FOUNDATION INC	24-May-2018	22-Nov-2017	ACTIVE - APPLIED	Methods for treating alcohol induced liver injury include administering to a subject an effective amount of a ginger-derived nanoparticle. Methods for decreasing nuclear factor erythroid-2 related factor (Nrf2) activation in a hepatocyte are also provided and include contacting the hepatocyte with an effective amount of a ginger-derived nanoparticle. Pharmaceutical preparations including ginger-d…	1 . A method for treating alcohol induced liver injury, comprising administering to a subject an effective amount of a ginger-derived nanoparticle. 2 . The method of claim 1 , wherein the ginger-derived nanoparticle is administered orally. 3 . The method of claim 1 , wherein the ginger-derived nanoparticle has an average diameter of about 100 nm to about 1000 nm. 4 . The method of claim 3 , where…	None	ZHANG HUANGGE (US)	US201715821408 (22-Nov-2016) US201662425320P (22-Nov-2017)	22-Nov-2016 22-Nov-2017	US201715821408	A61K36/9068; A61K9/51; A61K31/12; A61P1/16	A61K9/14; A61K9/0053; A61K9/5176; A61P1/00; A61K36/31; A61K31/26; A61K31/12; A61P1/16; A61K36/9068; A61K9/5123	None	None	None	None	None	None
US2018078601A1	ORAL FORMULATIONS FOR PROMOTING CELLULAR PURIFICATION	NSE PRODUCTS INC (US)	NSE PRODUCTS INC ( US )	NSE PRODUCTS INC	22-Mar-2018	13-Aug-2017	ACTIVE - APPLIED	An oral formulation includes a plurality of agents that promote cellular detoxification. Agents can be included that modulate expression of Nrf2-associated genes upon ingestion of the oral formulation by a subject, wherein the Nrf2-associated genes include at least one gene encoding intrinsic antioxidants, and at least one gene encoding cellular detoxifiers. In addition, at least one of the plura…	1-64. 1 - 64 . (canceled). 65 . A method for modulating expression of Nrf2-associated genes in a subject, comprising: administering to the subject an oral formulation including at least three agents that modulate expression of Nrf2-associated genes at a dose that modulates the expression of the Nrf2-associated genes; wherein the at least three agents that modulate the expression of the Nrf2-assoc…	[0057] The aspects of the present invention are illustrated further by the following exemplary embodiments. These examples should not be considered as limitations of the disclosure, but are merely in place to instruct those skilled in the art in practicing the invention. It will be apparent to those of ordinary skill in the art that numerous modifications in form, usage and details of implementat…	MASTALOUDIS ANGELA (US); WOOD STEVE (US); BARGER JAMIE LOUIS (US); WEINDRUCH RICHARD (US); PROLLA TOMAS ALBERTO (US); BARTLETT MARK (US); FERGUSON SCOTT B (US)	US201715675761 (14-Mar-2011) US201213420547 (14-Mar-2012) US201161452478P (13-Aug-2017)	14-Mar-2011 14-Mar-2012 13-Aug-2017	US201715675761	A61K36/87; A23L33/105; A61K31/01; A61K31/05; A61K31/07; A61K31/12; A61K31/122; A61K31/192; A61K31/353; A61K31/385; A61K36/185; A61K36/258; A61K36/31; A61K36/63; A61K36/736; A61K36/752; A61K45/06	A61P43/00; A61P39/02; A61P39/06; A61P29/00; A61P17/00; A61K31/07; A61K45/06; A61K31/385; A61K31/05; A61K31/353; A23L33/105; A61K36/736; A61K31/01; A61K31/122; A61K31/12; A61K36/63; A61K31/192; A61K36/752; A61K36/31; A61K36/258; A61K36/87; A61K36/185; A61K2300/00	None	None	None	None	None	None
US2018016298A1	TERPENOID DERIVATIVES	DAIICHI SANKYO CO LTD (JP)	DAIICHI SANKYO CO LTD ( JP )	DAIICHI SANKYO CO LTD	18-Jan-2018	14-Sep-2017	ACTIVE - GRANTED	It is intended to provide a novel terpenoid derivative that exhibits anti-inflammatory action and a cytoprotective action by activating the Keap1/Nrf2/ARE signaling pathway. The present invention provides terpenoid derivative A represented by the following formula (I):	1 . A method for preventing or treating diabetic retinopathy or age-related macular degeneration, comprising administering to a subject in need thereof a therapeutically effective amount of a terpenoid derivative represented by formula (II): . 2 . The method according to claim 1 , wherein the subject is a human.	TECHNICAL FIELD [0004] The present invention relates to a terpenoid derivative that has the ability to activate the Keap1/Nrf2/ARE signaling pathway and is excellent in anti-inflammatory action and cytoprotective action.	KOMORIYA SATOSHI (JP); NAKAGAMI YASUHIRO (JP); HATANO EMIKO (JP); OHNUKI TAKASHI (JP); MASUDA KAYOKO (JP); IIZUKA MAYUMI (JP); ONO YASUNORI (JP)	US201715704856 (19-Mar-2013) JP20130055887 (18-Mar-2014) US201514778006 (17-Sep-2015) WO2014JP57222 (14-Sep-2017)	19-Mar-2013 18-Mar-2014 17-Sep-2015 14-Sep-2017	US201715704856	C07J71/00; C07J63/00; C12N1/14; C12P15/00; C12P17/02; C12P33/00; C12P33/02; C12P33/06; C12P33/20; C12R1/645; C12R1/785	A61P37/08; A61P9/10; A61P27/06; A61P25/16; A61P27/02; A61P25/14; A61P25/28; A61P27/14; A61P31/12; A61P27/12; A61P13/12; A61P19/06; A61P11/06; C12P17/02; C12R1/645; A61P1/16; C12P33/06; C12P33/02; C12R1/785; C12P33/00; A61P13/02; A61P21/00; C07J71/001; A61P25/00; C12N1/14; C12P15/00; A61P11/00; C07J63/008; C12P33/20; A61P21/02	None	None	None	None	None	None
US2018016229A1	USE OF ISOTHIOCYANATE FUNCTIONAL SURFACTANTS AS NRF2 INDUCERS TO TREAT EPIDERMOLYSIS BULLOSA SIMPLEX AND RELATED DISEASES	SILVER MICHAEL E (US)	WILLIAM M YARBROUGH FOUNDATION ILLINOIS	WILLIAM M YARBROUGH FOUNDATION ILLINOIS	18-Jan-2018	14-Aug-2017	ACTIVE - APPLIED	The present invention relates to methods and compositions for the prevention and treatment of keratin-based skin diseases. In particular, the application describes compositions and methods of treating a patient suffering from skin blistering comprising the use of phase II enzyme inducers and/or activity modifiers.	1 . A method for treating or preventing skin blistering in a patient in need thereof or at risk of developing skin blistering, comprising the step of administering to the patient a composition comprising a therapeutically effective amount of an Nrf2 inducer, wherein the Nrf2 inducer comprises an isothiocyanate functional surfactant. 2 . The method according to claim 1 , wherein the patient suffer…	[0019] It is therefore an object of the present invention to provide novel isothiocyanate functional surfactants that will partially and/or fully remedy problems and/or complications associated with non-surfactant and/or non-lysine derived isothiocyanate functional compounds. It is therefore an additional object of the present invention to provide novel formulations incorporating isothiocyanate f…	SILVER MICHAEL E (US)	US201715675915 (03-Jan-2011) US201615353260 (28-Jun-2011) US201615297304 (03-Jan-2012) US201514594788 (12-Jan-2015) US201213342516 (19-Oct-2016) US201161502067P (16-Nov-2016) US201161429325P (14-Aug-2017)	03-Jan-2011 28-Jun-2011 03-Jan-2012 12-Jan-2015 19-Oct-2016 16-Nov-2016 14-Aug-2017	US201715675915	C07C331/20; A61K9/00; A61K31/145; A61K31/198; A61K31/26; A61K45/06; A61K47/34	C07C331/20; A61K9/0014; A61K9/06; A61K31/145; A61K31/198; A61K31/26; A61K45/06; A61K47/34; A61K2300/00	None	None	None	None	None	None
US2018015070A1	METHODS AND COMPOSITIONS FOR UPREGULATING ENDOGENOUS ANTIOXIDANT SYSTEMS	USANA HEALTH SCIENCE INC (US)	USANA HEALTH SCIENCE INC ( US )	USANA HEALTH SCIENCE INC	18-Jan-2018	06-Jul-2017	ACTIVE - APPLIED	A nutritional supplement for reducing free radical damage is disclosed. The nutritional supplement includes a first vehicle comprising an upregulating compound mixture configured to upregulate an endogenous antioxidant system and an exogenous antioxidant mixture and a second vehicle comprising a mineral mixture. The upregulating compound mixture is configured to upregulate an endogenous antioxida…	1 . A nutritional supplement for reducing free radical damage, the supplement comprising: an upregulating compound mixture configured to upregulate an endogenous antioxidant system, comprising at least one of; an exogenous antioxidant mixture; and a mineral mixture. 2 . The supplement of claim 1 , wherein the upregulating compound mixture comprises one or more of alpha lipoic acid, resveratrol, c…	None	BROWN MARK (US); CUOMO JOHN (US); TIAN JEREMY (US)	US201715643329 (06-Jul-2016) US201662359106P (06-Jul-2017)	06-Jul-2016 06-Jul-2017	US201715643329	A61K31/385; A61K9/20; A61K31/01; A61K31/015; A61K31/047; A61K31/05; A61K31/12; A61K31/122; A61K31/14; A61K31/197; A61K31/232; A61K31/353; A61K31/355; A61K31/375; A61K31/4188; A61K31/4415; A61K31/455; A61K31/51; A61K31/519; A61K31/525; A61K31/593; A61K31/7048; A61K31/714; A61K36/63; A61K36/82	A61K31/375; A61K31/232; A61K36/63; A61K9/20; A61K31/385; A61K45/06; A61K31/4415; A61K31/382; A61K31/047; A61K31/525; A61K36/82; A61K31/197; A61K31/015; A61K47/551; A61K31/065; A61K31/4188; A61K9/2054; A23L33/15; A23L33/10; A61K31/353; A61K31/12; A61K31/355; A61K31/7048; A61K31/519; A61K31/51; A23L33/16; A23V2002/00; A23L33/155; A61K31/14; A61K31/352; A61K31/01; A61K31/05; A61K31/455; A61K31/593; …	None	None	None	None	None	None
US2018008573A1	METHODS AND COMPOSITIONS FOR REDUCING DAMAGE ASSOCIATED WITH OXIDATIVE PHOSPHORYLATION	USANA HEALTH SCIENCE INC (US)	USANA HEALTH SCIENCE INC ( US )	USANA HEALTH SCIENCE INC	11-Jan-2018	06-Jul-2017	ACTIVE - APPLIED	A composition for reducing damage associated with oxidative phosphorylation. The composition comprises an upregulating compound mixture configured to upregulate an endogenous antioxidant system, an exogenous antioxidant mixture configured to inhibit oxidation of biomolecules by reactive oxygen species, and a mineral mixture configured to provide one or more cofactors to a endogenous antioxidant e…	1 . A composition for reducing damage associated with oxidative phosphorylation, the composition comprising: an upregulating compound configured to upregulate an endogenous antioxidant system; an exogenous antioxidant; and a cofactor of an endogenous antioxidant system. 2 . The composition of claim 1 , wherein the upregulating compound comprises one or more of alpha lipoic acid, resveratrol, curc…	None	BROWN MARK (US); CUOMO JOHN (US); TIAN JEREMY (US)	US201715643383 (06-Jul-2016) US201662359106P (06-Jul-2017)	06-Jul-2016 06-Jul-2017	US201715643383	A61K31/385; A61K9/20; A61K31/01; A61K31/015; A61K31/047; A61K31/05; A61K31/12; A61K31/122; A61K31/14; A61K31/197; A61K31/232; A61K31/353; A61K31/355; A61K31/375; A61K31/4188; A61K31/4415; A61K31/455; A61K31/51; A61K31/519; A61K31/525; A61K31/593; A61K31/7048; A61K31/714; A61K36/63; A61K36/82	A61K31/047; A61K31/375; A61K45/06; A61K9/20; A61K31/714; A61K31/015; A61K31/197; A61K31/14; A61K31/455; A61K31/385; A61K31/353; A61K31/352; A23L33/16; A61K31/05; A23L33/40; A23L33/15; A61K31/519; A61K31/51; A61K31/4415; A61K9/2059; A23L33/10; A61K31/7048; A61K31/355; A61K31/01; A61K36/82; A61K31/593; A61K31/12; A61K31/4188; A61K31/122; A61K9/2054; A23L33/155; A61K31/232; A61K31/065; A61K36/63; A2…	None	None	None	None	None	None
US2017354639A1	DITERPENOID DERIVATIVES AND METHODS OF USE THEREOF	BIOGEN MA INC (US)	BIOGEN MA INC ( US )	BIOGEN INC	14-Dec-2017	23-Oct-2015	ACTIVE - APPLIED	Provided herein are compounds of formula (I) and compositions containing the compounds. The compounds and compositions are useful in the methods of treating, amelioration or prophylaxix of diseases associated with Nrf2/NF-?B pathways. The diseases associated include, but are not limited to a fibrotic disease such as lung fibrosis, liver fibrosis, kidney fibrosis, and scleroderma, or a neurodegene…	1 . A compound of formula I or a single stereoisomer, a mixture of stereoisomers, a racemic mixture of stereoisomers, a solvate, a hydrate, or a pharmaceutically acceptable salt thereof, wherein: R 1 , R 2 , R 3 and R 5 are selected as follows: i) R 1 and R 2 are each independently H, C 1-6 alkyl, OR 10 , or NR 11a R 11b ; and R 3 and R 5 are each independently H, hydroxyC 1-6 alkyl and C 1-6 alk…	None	CHAO JIANHUA (US); LUCAS BRIAN (US)	US201515521239 (24-Oct-2014) US201462068447P (23-Oct-2015)	24-Oct-2014 23-Oct-2015	US201515521239	A61K31/365; A61K31/39; A61K31/423; C07D307/60; C07D407/06; C07D411/06; C07D413/06	C07D307/60; A61K31/365; A61P25/28; C07D407/06; A61K31/39; C07D413/06; C07D411/06; A61K31/423; C07D307/58	None	None	None	None	None	None
US2017260228A1	SUSTAINED-RELEASE PHARMACEUTICAL COMPOSITION FOR TREATMENT AND PREVENTION OF EYE DISEASE	DAIICHI SANKYO CO LTD (JP)	DAIICHI SANKYO CO LTD ( JP )	DAIICHI SANKYO CO LTD	14-Sep-2017	09-Sep-2015	ACTIVE - GRANTED	The present invention relates to a terpenoid derivative that has the ability to activate the Keap1/Nrf2/ARE signaling pathway and is excellent in anti-inflammatory action and cytoprotective action, and a sustained-release pharmaceutical composition effective for the treatment and prevention of a posterior eye disease caused by oxidative stress, comprising the terpenoid derivative as an active ing…	1 . A terpenoid derivative represented by the following formula (I): . 2 . A terpenoid derivative having the following physicochemical properties: 1) appearance: a colorless powdery substance 2) molecular formula: C 32 H 43 NO 5 3) molecular weight: 521 (measured by ESI mass spectrometry) 4) the accurate mass, [M+H] + , measured by high-resolution LC-ESI mass spectrometry is as given below: found…	TECHNICAL FIELD [0002] The present invention relates to a pharmaceutical composition comprising, as an active ingredient, a terpenoid derivative that has the ability to activate the Keap1/Nrf2/ARE signaling pathway and is excellent in anti-inflammatory action and cytoprotective action, wherein the pharmaceutical composition exhibits a remarkable effect on the treatment and prevention of an eye di…	KASUYA YUJI (JP); NAKAGAMI YASUHIRO (JP); HATANO EMIKO (JP); INOUE TATSUYA (JP); YOSHIDA KAZUHIRO (JP); KOMORIYA SATOSHI (JP); MURAKAMI YOKO (JP); IWASAKI MASARU (JP); SAKAMOTO ATSUNOBU (JP); MASUDA KAYOKO (JP); MINAMI MASAKO (JP); IIZUKA MAYUMI (JP); ONO YASUNORI (JP); OHNUKI TAKASHI (JP)	JP20140183854 (10-Sep-2014) WO2015JP75535 (09-Sep-2015)	10-Sep-2014 09-Sep-2015	US201515510208	C07J71/00; A61K9/00; A61K9/16; A61K9/20; A61K31/58; C07J63/00	Y02A50/473; A61K9/204; A61K31/58; C07J71/001; A61P27/02; A61K9/0048; C07J63/008; A61K9/1647	None	None	None	None	None	None
US2017247308A1	NOVEL CANNABIGEROL DERIVATIVES	VIVACELL BIOTECHNOLOGY ESPAAA S L (ES)	EMERALD HEALTH PHARMA INC	EMERALD HEALTH PHARMA INC	31-Aug-2017	12-Feb-2015	ACTIVE - GRANTED	The present invention relates to novel cannabigerol quinone derivatives of formula (I) wherein R is the carbon atom of a linear or branched group, represented by: aryl, alkenyl, alkynyl or alcoxycarbonil groups; or wherein R is the nitrogen atom of a linear or branched group, represented by: alkylamino, arylamino, alkenylamino or alkynylamino groups; or, alternatively, R represents a bond between…	1 . Compounds of Formula (I), or pharmaceutically acceptable salts thereof wherein R is the carbon atom of a group, represented by: aryl, linear or branched alkenyl, linear or branched alkynyl, or linear or branched alkoxycarbonyl groups; or wherein R is the nitrogen atom of a group, represented by: linear or branched alkylamino, arylamino, linear or branched alkenylamino, or linear or branched a…	FIELD OF THE INVENTION [0003] The present invention relates to novel cannabigerol quinone derivatives, and the synthesis of those compounds. Furthermore, the present invention relates to their use as a medicament and in therapy, particularly as peroxisome proliferator-activated receptor gamma (PPARg) modulators, for treating diseases and conditions responsive to PPARg modulation. This invention a…	APPENDINO GIOVANNI (IT); BELLIDO CABELLO DE ALBA MARIA LUZ (ES); MUNOZ BLANCO EDUARDO (ES)	EP20140156954 (27-Feb-2014) WO2015EP53032 (12-Feb-2015)	27-Feb-2014 12-Feb-2015	US201515122160	C07C50/28; A61K31/122; A61K31/13; A61K31/215; C07C69/757; C07C225/28	A61P9/10; A61P3/10; A61P9/12; A61P43/00; A61P35/00; A61P25/28; A61P3/00; A61P29/00; A61P3/04; A61P17/00; A61P19/00; A61P1/18; A61P13/12; A61P1/00; A61P17/06; A61P17/02; A61P19/02; A61P1/16; A61P25/00; A61P1/04; C07C2601/16; C07C69/95; C07C50/28; A61K31/13; A61K31/122; C07C50/00; C07C225/28; A61K31/215; C07C69/757; C07C2601/14; C07C62/38; A61K31/133; C07C50/30; A61K31/125	None	None	None	None	None	None
US2017231967A1	Bach1 Inhibitors in Combination with Nrf2 Activators and Pharmaceutical Compositions Thereof	VTV THERAPEUTICS LLC (US)	VTV THERAPEUTICS LLC ( US )	MACANDREWS FORBES INC	17-Aug-2017	02-May-2017	ACTIVE - GRANTED	The disclosure provides pharmaceutical compositions comprising Bach1 Inhibitors and Nrf2 Activators. The disclosure also provides methods of treating diseases such as psoriasis, multiple sclerosis, and COPD comprising administering a Bach1 Inhibitor and a Nrf2 Activator to a subject in need thereof.	1 . A pharmaceutical composition comprising a Bach1 Inhibitor and an Nrf2 Activator and a pharmaceutically acceptable carrier. 2 . The pharmaceutical composition of claim 1 , wherein the Bach1 Inhibitor is a compound of Formula (I) or a pharmaceutically acceptable salt thereof, wherein X 1 is ═N— or ═CH—; G is hydrogen, —C 1-8 alkyl, —C 3-10 cycloalkyl, —C 1-6 alkylene-C 3-10 cycloaklyl, heterocy…	None	ATTUCKS OTIS CLINTON (US)	US201715584459 (01-Dec-2014) WO2015US62096 (23-Nov-2015) US201462085875P (02-May-2017)	01-Dec-2014 23-Nov-2015 02-May-2017	US201715584459	A61K31/437; A61K31/428; A61K31/56	A61P25/28; A61P25/14; A61P17/00; A61P11/00; A61P13/00; A61P19/02; A61P1/00; A61K31/428; A61K31/56; A61K31/437; Y02A50/395	None	None	None	None	None	None
US2017217932A1	Nrf2 Activating Compounds and Uses Thereof	RIGEL PHARMA INC (US)	RIGEL PHARMA INC ( US )	RIGEL PHARMA INC	03-Aug-2017	01-Feb-2017	ACTIVE - GRANTED	Aspects of the present disclosure include compounds that activate Nrf2. Such compounds may find use in the treatment of autoimmune and inflammatory diseases and disorders, such as for example psoriasis and multiple sclerosis. Embodiments of the present disclosure also relate to pharmaceutical compositions that include these compounds, methods of using these compounds in the treatment of various d…	1 . A compound of formula (I): wherein: either Y 1 is aminoacyl and Y 2 is hydrogen, or Y 2 is aminoacyl and Y 1 is hydrogen; and each R 1 is independently selected from hydrogen, alkyl, substituted alkyl, alkenyl, substituted alkenyl, alkynyl, substituted alkynyl, cycloalkyl, substituted cycloalkyl, heterocyclyl, substituted heterocyclyl, aryl, substituted aryl, heteroaryl, substituted heteroary…	None	DUNCTON MATTHEW (US); SINGH RAJINDER (US)	US201715422246 (03-Feb-2016) US201662290853P (01-Feb-2017)	03-Feb-2016 01-Feb-2017	US201715422246	C07D401/14; C07D401/04	A61P43/00; A61P37/02; A61P29/00; A61P17/06; A61P25/00; C07D401/04; C07D401/14	None	None	None	None	None	None
US2017217922A1	Nrf2 Activating Compounds and Uses Thereof	RIGEL PHARMA INC (US)	RIGEL PHARMA INC ( US )	RIGEL PHARMA INC	03-Aug-2017	02-Feb-2017	ACTIVE - GRANTED	Aspects of the present disclosure include compounds that activate Nrf2. Such compounds find use in the treatment of autoimmune and inflammatory diseases and disorders, such as for example psoriasis and multiple sclerosis. Embodiments of the present disclosure also relate to pharmaceutical compositions that include these compounds, methods of using these compounds in the treatment of various disea…	1 . A compound of formula (I): wherein: X 1 and X 2 are each independently selected from N and CH, wherein at least one of X 1 and X 2 is N; either Y 1 is sulfonyl and Y 2 is hydrogen, or Y 2 is sulfonyl and Y 1 is hydrogen; and each R 1 is independently selected from hydrogen, alkyl, substituted alkyl, alkenyl, substituted alkenyl, alkynyl, substituted alkynyl, cycloalkyl, substituted cycloalkyl…	None	DUNCTON MATTHEW (US); SINGH RAJINDER (US)	US201715423436 (03-Feb-2016) US201662290748P (02-Feb-2017)	03-Feb-2016 02-Feb-2017	US201715423436	C07D401/04; C07D255/02; C07D257/04	A61P43/00; A61P37/00; A61P37/02; A61P29/00; A61P17/06; A61P25/00; C07D249/12; C07D257/04; C07D401/04; C07D255/02	None	None	None	None	None	None
US2017196887A1	COMPOSITIONS COMPRISING EXEMESTANE AND NOVEL METHODS OF USE	JOHNS HOPKINS UNIV (US)	JOHNS HOPKINS UNIV ( US )	JOHNS HOPKINS UNIV	13-Jul-2017	18-Jan-2017	ACTIVE - GRANTED	In addition to its potent mechanism-dependent inhibition of estrogen biosynthesis, in accordance with the embodiments of the present invention, it has now been found that exemestane has novel chemoprotective properties which have hitherto not been explicitly recognized. The present invention provides methods for the use of compositions comprising exemestane for chemoprotection against a wide vari…	1 . A method for the induction of phase 2 related genes in a mammal comprising administering to the mammal the composition consisting of an effective amount of exemestane and an effective amount of at least one phase 2 gene inducer, wherein the at least one phase 2 gene inducer is selected from the group consisting of shikonin, zerumbone, reservatrol, phenethyl isothiocyanate (PEITC), allyl isoth…	[0015] In accordance with another embodiment, the present invention provides a method for the inhibition of inducible nitric oxide synthase (iNOS) in a mammalian subject comprising the administration of the compositions described herein. [0016] In accordance with a further embodiment, the present invention provides a method for the inhibition of NF-κB activation in a mammalian subject comprising …	TALALAY PAUL (US); LIU HUA (US)	US201715408792 (19-Jul-2013) US201414333914 (18-Oct-2013) US201361856242P (17-Jul-2014) US201361892545P (18-Jan-2017)	19-Jul-2013 18-Oct-2013 17-Jul-2014 18-Jan-2017	US201715408792	A61K31/5685; A61K31/05; A61K31/12; A61K31/122; A61K31/135; A61K31/145; A61K31/165; A61K31/341	A61K31/122; A61K31/352; A61K31/341; A61P29/00; A61K31/165; A61K31/135; A61K31/05; A61K31/26; A61K31/12; A61K31/5685; A61K31/353; A61K31/145; A61K2300/00	None	None	None	None	None	None
US2017145411A1	TREATMENT OF NUCLEAR FACTOR (ERYTHROID-DERIVED 2)-LIKE 2 (NRF2) RELATED DISEASES BY INHIBITION OF NATURAL ANTISENSE TRANSCRIPT TO NRF2	CURNA INC (US)	CURNA INC ( US )	OPKO HEALTH INC	25-May-2017	20-Sep-2016	ACTIVE - APPLIED	The present invention relates to antisense oligonucleotides that modulate the expression of and/or function of Nuclear factor (erythroid-derived 2)-like 2 (NRF2), in particular, by targeting natural antisense polynucleotides of Nuclear factor (erythroid-derived 2)-like 2 (NRF2). The invention also relates to the identification of these antisense oligonucleotides and their use in treating diseases…	1 . A method of upregulating a function of and/or the expression of a Nuclear factor (erythroid-derived 2)-like 2 (NRF2) gene in mammalian cells or tissues in vivo or in vitro comprising: contacting said cells or tissues with at least one short interfering RNA (siRNA) oligonucleotide 19 to 30 nucleotides in length, said at least one siRNA oligonucleotide being specific for a natural antisense pol…	DETAILED DESCRIPTION [0025] Several aspects of the invention are described below with reference to example applications for illustration. It should be understood that numerous specific details, relationships, and methods are set forth to provide a full understanding of the invention. One having ordinary skill in the relevant art, however, will readily recognize that the invention can be practiced…	COLLARD JOSEPH (US); KHORKOVA SHERMAN OLGA (US); COITO CARLOS (US)	US201615270752 (16-Mar-2009) US201113256720 (26-May-2009) WO2010US27394 (16-Mar-2010) US20090181062P (15-Sep-2011) US20090160369P (20-Sep-2016)	16-Mar-2009 26-May-2009 16-Mar-2010 15-Sep-2011 20-Sep-2016	US201615270752	C12N15/113; C12Q1/68; G01N25/04	A61P3/06; A61P37/06; A61P37/00; A61P35/04; A61P9/14; A61P9/10; A61P39/06; A61P37/04; A61P3/10; A61P35/00; A61P31/00; A61P31/18; A61P27/12; A61P35/02; A61P27/14; A61P25/00; A61P27/02; A61P29/00; A61P25/28; A61P1/18; A61P21/00; A61P1/16; A61P1/04; A61P1/00; A61P13/12; A61P19/02; A61P17/00; A61P17/02; A61P17/06; A61P11/06; A61P11/00; C12N2310/313; C12N15/113; C12N2310/3231; C12N2310/113; C12Q2600/13…	None	None	None	None	None	None
US2017101679A1	METHOD AND KIT FOR PROGNOSIS OF OPA1 GENE INDUCED DISEASES, E.G. KJERS OPTIC ATROPHY	CENTRE NAT RECH SCIENT (FR); UNIV TOULOUSE (FR)	CENTRE NATIONAL DE LARECHERCHE SCIENTIFIQUE ,UNIVERSITE TOULOUSE III PAUL SABATIER FRANCE ,CENTRE NAT RECH SCIENT ( FR ),UNIV TOULOUSE 3 PAUL SABATIER ( FR )	CENTRE NATIONAL DE LARECHERCHE SCIENTIFIQUE, UNIVERSITE TOULOUSE III PAUL SABATIER FRANCE, CENTRE NAT RECH SCIENT, UNIV TOULOUSE 3 PAUL SABATIER	13-Apr-2017	27-Mar-2015	ACTIVE - GRANTED	Providing Nuclear factor (erythroid-derived 2)-like 2 (NRF2)-activated genes products, e.g. SOD1 and CAT, in their use in the prognosis of an OPA1 gene- or OPA1 gene product-deficit-induced disease, or related complications, e.g. optic atrophy and optic neuropathy, in a biological sample selected from fibroblasts, epithelial cells, blood samples or a mixture thereof, of a patient affected or susp…	1 . A method for the in vitro prognosis of an OPA1 gene- or OPA1 gene product-deficit-induced disease, and/or related complications, comprising detecting in a biological sample selected from fibroblasts, epithelial cells, blood samples or a mixture thereof, of a patient affected or suspected to be affected by said disease, expression and/or activity of Nuclear Factor (erythroid-derived 2)-like 2 …	[0097] The present invention relates to an in vitro method for the prognosis of an OPA1 gene or OPA1 gene product deficit-induced disease comprising detecting in a biological sample selected from fibroblasts, epithelial cells, blood samples or a mixture thereof, of a patient affected or suspected to be affected by said disease, a modulation in the expression and/or the activity of NRF2-activated …	DAVEZAC NOELIE (FR); BELENGUER PASCALE (FR); MILLET AURELIE (FR)	EP20140305448 (27-Mar-2014) WO2015EP56814 (27-Mar-2015)	27-Mar-2014 27-Mar-2015	US201515129020	C12Q1/68	C12Q2600/156; C12Q2600/118; C12Q2600/158; C12Q1/6883; G01N2800/16; G01N33/6893; G01N33/573	None	None	None	None	None	None
US2017088593A1	DELIVERY OF NRF2 AS THERAPY FOR PROTECTION AGAINST REACTIVE OXYGEN SPECIES	UNIV FLORIDA (US)	UNIV FLORIDA ( US )	UNIV FLORIDA	30-Mar-2017	19-Feb-2015	ACTIVE - APPLIED	The present invention provides methods and compositions for treating and/or preventing age related macular degeneration and other conditions involving macular degeneration, ocular neovascularization, or inflammation, including ocular inflammation. In some embodiments, the methods comprise administering an expression vector that delivers a secretable and cell penetrating Nrf2 to a subject in need …	1 . A method for the prevention, amelioration, or treatment of a disease or condition associated with oxidative stress or inflammation in a subject comprising administration of a therapeutically effective amount of a recombinant polypeptide to a subject, wherein the recombinant polypeptide comprises a cell penetrating peptide and an Nrf2 peptide. 2 . The method of claim 1 , wherein the recombinan…	None	ILDEFONSO CRISTHIAN J (US); LEWIN ALFRED S (US); LI QIUHONG (US)	US201515120318 (19-Feb-2014) US201461941885P (19-Feb-2015)	19-Feb-2014 19-Feb-2015	US201515120318	C07K14/47; A61K9/00; A61K38/17; A61K48/00	A61K38/1709; C07K2319/50; A61K48/0075; C07K2319/02; C07K14/4702; C07K2319/10; C07K2319/00; A61K9/0048	None	None	None	None	None	None
US2017065571A1	PHARMACEUTICAL COMPOSITIONS COMPRISING GLITAZONES AND NRF2 ACTIVATORS	KAHRS BJOERN COLIN (CH)	KAHRS BJOERN COLIN ( CH )	KAHRS BJOERN COLIN	09-Mar-2017	21-Nov-2016	ACTIVE - GRANTED	The invention relates to pharmaceutical compositions comprising PPAR agonists and Nrf2 activators and methods of using combinations of PPAR agonists and Nrf2 activators for treating diseases such as psoriasis, asthma, multiple sclerosis, inflammatory bowel disease, and arthritis.	1 . A method of treating multiple sclerosis in a patient, comprising the co-administration of therapeutically effective amounts of an Nrf2 activator selected from the group of fumaric acid esters and salts thereof and a PPAR gamma agonist selected from the group of glitazones and its salt forms to said patient. 2 . The method according to claim 1 , wherein the PPAR gamma agonist is selected from …	[0026] The present invention relates to combination treatments, compositions containing the inventive combination of agents and related fixed-dose combinations, wherein the PPAR agonist, such as the PPAR gamma agonist, and the Nrf2 activator are different compounds which preferably have a different chemical structure, e.g., have a difference in carbon atoms of at least 3 carbon atoms, preferably …	KAHRS BJOERN COLIN (CH)	US201615356766 (19-Dec-2011) EP20110194292 (21-Jun-2012) EP20120004652 (25-Jun-2012) US201414363042 (18-Oct-2012) WO2012EP74915 (10-Dec-2012) US201213654632 (05-Jun-2014) US201261663761P (21-Nov-2016)	19-Dec-2011 21-Jun-2012 25-Jun-2012 18-Oct-2012 10-Dec-2012 05-Jun-2014 21-Nov-2016	US201615356766	A61K31/4439; A61K9/00; A61K31/225	A61P5/48; A61P37/06; A61P43/00; A61P25/16; A61P29/00; A61P25/14; A61P25/28; A61P21/04; A61P25/00; A61P19/02; A61P17/00; A61P11/06; A61P13/12; A61P11/00; A61P21/02; A61P17/06; A61P17/14; A61P1/04; A61K31/426; Y02A50/395; A61K31/12; A61K31/26; A61K31/47; A61K31/16; A61K31/385; A61K31/216; A61K31/4439; A61K31/225; A61K31/05; Y02A50/414; A61K31/19; A61K9/0053; A61K2300/00	None	None	None	None	None	None
US2017044092A1	NOVEL CANNABIDIOL QUINONE DERIVATIVES	VIVACELL BIOTECHNOLOGY ESPAAA S L (ES)	EMERALD HEALTH PHARMA INC	EMERALD HEALTH PHARMA INC	16-Feb-2017	16-Apr-2014	ACTIVE - GRANTED	The present invention relates to novel cannabidiol quinone derivatives of formula (I) (I) wherein R is the carbon atom of a, linear or branched group, represented by: alkyl, aryl, alkenyl, alkynyl, acyl or alkoxycarbonyl groups; or wherein R is the nitrogen atom of a, linear or branched group represented by: alkylamine, arylamine, alkenylamine or alkynylamine groups. The invention also relates to…	1 . Compounds of Formula (I), or derivatives thereof wherein R is the carbon atom of a linear or branched group, represented by: aryl, alkenyl, alkynyl, acyl, or alkoxycarbonyl groups; or wherein R is the nitrogen atom of a linear or branched group represented by: alkylamine, arylamine, alkenylamine or alkynylamine groups. 2 . Compound according to claim 1 selected from: . 3 . Compositions compri…	FIELD OF THE INVENTION [0003] The present invention relates to novel cannabidiol quinone derivatives, and the synthesis of those compounds. Furthermore, the present invention relates to their use as a medicament and in therapy, particularly as peroxisome proliferator-activated receptor gamma (PPARg) modulators, for treating diseases and conditions responsive to PPARg modulation. This invention al…	APPENDINO GIOVANNI (IT); BELLIDO CABELLO DE ALBA MARIA LUZ (ES); MUNOZ BLANCO EDUARDO (ES)	WO2014EP57767 (16-Apr-2014)	16-Apr-2014	US201415304810	C07C225/28; C07C69/95	A61P3/10; A61P9/12; A61P43/00; A61P9/10; A61P35/00; A61P25/28; A61P29/00; A61P3/04; A61P3/00; A61P25/00; A61P1/04; A61P17/02; A61P19/00; A61P19/02; A61P1/16; A61P17/06; A61P13/12; A61P17/00; A61P1/00; A61P1/18; A61K31/133; C07C2601/16; C07C69/95; C07C225/28; C07C2602/42; C07B2200/07; C07C69/757; A61K31/215; A61K31/12; C07C2101/16; C07C2102/42	None	None	None	None	None	None
US10647697B2	Nrf2 activating compounds and uses thereof	RIGEL PHARMA INC (US)	RIGEL PHARMA INC ( SOUTH SAN FRANCISCO , US )	RIGEL PHARMA INC	12-May-2020	13-Nov-2017	ACTIVE - GRANTED	Aspects of the present disclosure include compounds that activate Nrf2. Such compounds may find use in the treatment of autoimmune and inflammatory diseases and disorders, such as for example psoriasis and multiple sclerosis. Embodiments of the present disclosure also relate to pharmaceutical compositions that include these compounds, methods of using these compounds in the treatment of various d…	1. A compound of formula (II): wherein: either Y 11 is C(═O)—N—R 21 R 22 and Y 12 is hydrogen, or Y 12 is C(═O)—N—R 21 R 22 and Y 11 is hydrogen; R 1 is R 15 , wherein R 15 comprises a linking group and a compound of formula (II); and each R 21 and R 22 is independently selected from hydrogen, alkyl, substituted alkyl, alkenyl, substituted alkenyl, alkynyl, substituted alkynyl, cycloalkyl, substi…	None	DUNCTON MATTHEW (US); SINGH RAJINDER (US)	US201662290853P (03-Feb-2016) US201715422246A (01-Feb-2017) US201715811170A (13-Nov-2017)	03-Feb-2016 01-Feb-2017 13-Nov-2017	US201715811170A	C07D401/04; C07D401/14	A61P25/00; A61P37/02; C07D401/04; C07D401/14; A61P29/00; A61P43/00; A61P17/06	None	None	None	None	None	None
US10632101B2	Methods and compositions for supporting endogenous systems related to life span	USANA HEALTH SCIENCE INC (US)	USANA HEALTH SCIENCE INC ( US )	USANA HEALTH SCIENCE INC	28-Apr-2020	06-Jul-2017	ACTIVE - GRANTED	A composition for supporting endogenous systems related to life span, inhibiting mTOR, and reducing damage associated with oxidative phosphorylation. The composition comprises an upregulating compound mixture configured to upregulate an endogenous antioxidant system, an exogenous antioxidant mixture configured to inhibit oxidation of biomolecules by reactive oxygen species, and a mineral mixture …	1. A nutritional supplement for an adult human for supporting endogenous systems associated with increasing life span, the nutritional supplement comprising: an antioxidant mixture that includes each of the following ingredients: between 24 mg and 26 mg of alpha lipoic acid; between 9 mg and 11 mg of resveratrol; between 17 mg and 19 mg of curcumin; between 16.5 mg and 18.5 mg of epigallocatechin…	None	BROWN MARK (US); CUOMO JOHN (US); TIAN JEREMY (US)	US201715643396 (06-Jul-2016) US201662359106P (06-Jul-2017)	06-Jul-2016 06-Jul-2017	US201715643396	A23L33/15; A23L33/00; A23L33/10; A23L33/155; A23L33/16; A61K9/20; A61K31/01; A61K31/015; A61K31/047; A61K31/05; A61K31/065; A61K31/12; A61K31/122; A61K31/14; A61K31/197; A61K31/232; A61K31/352; A61K31/353; A61K31/355; A61K31/375; A61K31/382; A61K31/385; A61K31/4188; A61K31/4415; A61K31/455; A61K31/51; A61K31/519; A61K31/525; A61K31/593; A61K31/7048; A61K31/714; A61K36/63; A61K36/82; A61K45/06; A6…	A61K31/12; A61K31/01; A23L33/16; A23L33/10; A61K31/7048; A61K31/519; A61K31/065; A61K31/375; A61K31/455; A61K31/122; A61K9/2054; A61K31/355; A61K9/2059; A61K36/82; A61K31/197; A61K31/4415; A23L33/155; A61K31/047; A61K31/714; A61K31/593; A23L33/40; A61K31/385; A61K31/05; A61K31/14; A61K31/4188; A61K36/63; A23L33/15; A61K31/015; A61K47/551; A61K31/525; A61K31/232; A61K9/20; A61K31/352; A61K31/353; …	None	None	None	None	None	None
US10500278B2	Genospecific radiosensitization	CLEVELAND CLINIC FOUND (US)	CLEVELAND CLINIC FOUNDATION ( US )	CLEVELAND CLINIC FOUNDATION	10-Dec-2019	21-Aug-2015	ACTIVE - GRANTED	A method of treating a subject who has been diagnosed with cancer is described. The method includes characterizing the radiation-susceptibility of the subject by detecting a mutation in an NRF2 pathway protein in suitable sample obtained from the subject and treating the subject with radiation therapy if the subject is characterized as being radiation-susceptible, or treating the subject with rad…	1. A method of treating a subject who has been diagnosed with cancer, the method comprising: (a) analyzing a NFE2L2 pathway protein in a biological sample obtained from the subject; (b) characterizing the subject as radiation-susceptible if the NFE2L2 pathway protein does not include a mutation, or characterizing the subject as radioresistant if the NFE2L2 pathway protein includes a mutation; and…	SUMMARY OF THE INVENTION [0006] The present invention describes methods for characterizing subjects who could benefit from therapy with a genotype-specific radiation sensitizing agent. The invention also includes a method of treating a subject who has been diagnosed with cancer, the method comprising (a) characterizing the radiation-susceptibility of the subject by detecting a mutation in an NRF2…	ABAZEED MOHAMED (US)	US201514832159 (22-Aug-2014) US201462040580P (21-Aug-2015)	22-Aug-2014 21-Aug-2015	US201514832159	A61K41/00; A61K31/7088; A61N5/10; C12Q1/6883; G01N33/68	A61N2005/1098; A61K41/0038; A61K31/7088; C12Q2600/156; C12Q1/6883; G01N33/6893	None	None	None	None	None	None
US10337071B2	Oncogene NRF2	INFOCOM CORP (JP); INFOCOM CORP (KR); NAT CANCER CT (JP)	INFOCOM CORP ( JP ),NAT CANCER CT JAPAN ,NAT CANCER CT ( JP )	TEIJIN LTD, NAT CANCER CT JAPAN, NAT CANCER CT	02-Jul-2019	15-Jul-2009	ACTIVE - GRANTED	The present invention provides a marker which can be used as an indicator for efficacy prediction of an mTOR related anticancer agent or prognostic prediction, and a novel anticancer agent. The present invention provides a method for efficacy evaluation of a cancer drug, and, specifically, a prediction method for the efficacy of an mTOR-related cancer drug by detecting NRF2 abnormality. In additi…	1. A method to identify and treat cancer susceptible to treatment with an mTOR inhibitor or a P13K inhibitor in a subject which method comprises: (a) preparing DNA from a cancer sample originated from the subject; (b) hybridizing DNA contained in the cancer sample with primers that amplify DNA that comprises a mutation in a sequence that encodes NRF2 protein but can not amplify DNA without said m…	TECHNICAL FIELD [0005] The present invention relates to the field of efficacy prediction of a cancer drug, prognostic prediction of cancer, and cancer treatment. More specifically, the present invention relates to an efficacy prediction method for an mTOR-related cancer drug by detecting the abnormalities of NRF2, a prediction method for prognosis of cancer by detecting the abnormalities of NRF2,…	SHIBATA TATSUHIRO (JP); SAITO SHIGERU (JP)	JP20080192876 (25-Jul-2008) WO2009JP03335 (15-Jul-2009)	25-Jul-2008 15-Jul-2009	US200913055697	G01N33/00; C07H21/00; C12Q1/6886	A61P43/00; A61P35/00; Y10T436/143333; C12Q2600/106; C12Q2600/112; C12Q2600/136; C12Q2600/118; G01N33/15; C12Q1/6886	None	None	None	None	None	None
US10220077B2	Combination treatment for amyotrophic lateral sclerosis (ALS)	UNIV RAMOT (IL)	UNIV RAMOT ( IL )	UNIV RAMOT	05-Mar-2019	14-Nov-2013	ACTIVE - GRANTED	A method of treating a disease selected from the group consisting of emphysema, sepsis, septic shock, ischemic injury, cerebral ischemia, a neurodegenerative disorder, meningitis, encephalitis, hemorrhage, cerebral ischemia, heart ischemia and a cognitive deficit in a subject in need thereof is provided. The method comprising administering to the subject a therapeutically effective amount of a co…	1. A method of treating a disease selected from the group consisting of ischemic injury, cerebral ischemia, and a neurodegenerative disorder selected from the group consisting of amyotrophic lateral sclerosis, and multiple system atrophy, in a subject in need thereof comprising administering to the subject a therapeutically effective amount of a combination of three agents, wherein a first of sai…	[0105] Thus, according to a first aspect of the present invention there is provided a method of treating a disease selected from the group consisting of emphysema, sepsis, septic shock, ischemic injury, cerebral ischemia, a neurodegenerative disorder, meningitis, encephalitis, hemorrhage, cerebral ischemia, heart ischemia and a cognitive deficit in a subject in need thereof comprising administeri…	BENKLER CHEN (IL); OFFEN DANIEL (IL)	US201314442731 (14-Nov-2012) US201261726050P (14-Nov-2013)	14-Nov-2012 14-Nov-2013	US201314442731	A61K38/17; A61K38/43; A61K38/44; A61K45/06; A61K48/00	C12N2740/15043; A61K48/005; A61K38/43; A01K2267/0318; A61P25/28; A61K45/06; C12Y104/01003; A61K38/44; A61K38/1709; A61K48/00; A01K2227/105	None	None	None	None	None	None
US10144731B2	Nrf2 regulators	ASTEX THERAPEUTICS LTD (GB); GLAXOSMITHKLINE INTELLECTUAL PROPERTY DEVELOPMENT LTD (TW)	ASTEX THERAPEUTICS LTD ( GB ),GLAXOSMITHKLINE INTELLECTUAL PROPERTY DEVELOPMENT LTD ( TW )	ASTEX THERAPEUTICS LTD, GLAXOSMITHKLINE PLC	04-Dec-2018	17-Dec-2014	ACTIVE - GRANTED	The present invention relates to bis aryl analogs, pharmaceutical compositions containing them and their use as Nrf2 regulators.	1. A compound which is 3-(3-(((R)-4-ethyl-1,1-dioxido-3,4-dihydro-2H-pyrido[2,3-b][1,4,5]oxathiazepin-2-yl)methyl)-4-methylphenyl)-3-(1-ethyl-4-methyl-1H-benzo[d][1,2,3]triazol-5-yl)propanoic acid or a pharmaceutically acceptable salt thereof. 2. A pharmaceutical composition comprising the compound or pharmaceutically acceptable salt thereof according to claim 1 and a pharmaceutically acceptable …	FIELD OF THE INVENTION [0003] The present invention relates to bis aryl analogs, pharmaceutical compositions containing them and their use as Nrf2 regulators. [0023] In a further aspect, this invention relates to use of a compound of Formula (I) or a pharmaceutically acceptable salt thereof in the manufacture of a medicament for the treatment of respiratory and non-respiratory disorders, includin…	DAVIES THOMAS GLANMOR (GB); WOOLFORD ALISON JOANNE (GB); WILLEMS HENDRIKA MARIA GERARDA (GB); NORTON DAVID (GB); HEIGHTMAN THOMAS DANIEL (GB); KERNS JEFFREY K (US)	US201415105306 (18-Dec-2013) US201461980091P (16-Apr-2014) US201361917466P (17-Dec-2014)	18-Dec-2013 16-Apr-2014 17-Dec-2014	US201415105306	C07D249/18; C07D281/02; C07D291/08; C07D401/12; C07D403/12; C07D405/12; C07D417/10; C07D417/14; C07D419/10; C07D419/14; C07D471/04; C07D513/04; C07D515/04	A61P37/02; A61P9/10; A61P9/12; A61P43/00; A61P35/00; A61P9/00; A61P29/00; A61P27/02; A61P25/28; A61P25/16; A61P25/14; A61P21/00; A61P13/12; A61P1/16; A61P11/00; A61P1/04; A61P17/00; A61P25/00; A61P11/06; A61P17/06; A61K9/0019; C07D471/04; C07D401/12; C07D417/10; C07D281/02; C07D249/18; C07D417/14; C07D405/12; C07D419/14; C07D291/08; C07D403/12; C07D419/10; A61K9/0053; C07D515/04; A61K31/4192; C07…	None	None	None	None	None	None
US10054583B2	Nuclear factor-erythroid 2 related factor 2 (NRF2) biosensors and modulators of NRF2	UNIV TEMPLE (US)	TEMPLE UNIV COMMONWEALTH SYSTEM OF HI ,UNIV TEMPLE ( US )	TEMPLE UNIV COMMONWEALTH SYSTEM OF HI, UNIV TEMPLE	21-Aug-2018	09-Oct-2013	ACTIVE - GRANTED	Compositions include nucleic acid sequences encoding the C-terminal fragment of fragment (Seg3) of Nuclear factor-erythroid 2 related factor 2 (Nrf2). These compositions provide a target for identification of novel therapeutics having the ability to modulate the translation of Nrf2. Methods of treating subjects are also provided.	1. A method of screening for an agent that modulates the translation of Nuclear factor-erythroid 2 related factor 2 (Nrf2), the method comprising: a) providing a mammalian cell expressing a biosensor, wherein the biosensor comprises a nucleic acid encoding a reporter gene having a 5′ end and a 3′ end, wherein the nucleic acid encoding the reporter gene is fused at the 3′ end to a linker nucleic a…	DETAILED DESCRIPTION [0028] The present invention is described with reference to the attached figures, wherein like reference numerals are used throughout the figures to designate similar or equivalent elements. The figures are not drawn to scale and they are provided merely to illustrate the instant invention. Several aspects of the invention are described below with reference to example applica…	PEREZLEAL OSCAR M (US); MERALI SALIM (US); BARRERO CARLOS A (US)	US201261711984P (10-Oct-2012) US2013064069W (04-Jun-2013) US201314435000A (09-Oct-2013)	10-Oct-2012 04-Jun-2013 09-Oct-2013	US201314435000A	A61K31/353; C07K14/47; A61K31/136; C12Q1/6883; C12Q1/6897; A61K31/05; A61K31/225; G01N33/50; C12Q1/68	A61K31/353; A61K31/05; C12Q1/6883; C12Q2600/156; A61K31/136; G01N33/5023; C12Q1/6897; A61K31/225; C07K14/4701	None	None	None	None	None	None
US10010569B2	Seaweed extracts, unsaturated fatty acids, and methods of treatment	SMITHSONIAN INST (US); UNIV FLORIDA (US)	SMITHSONIAN INSTITUTEION ,SMITHSONIAN INST ( US ),UNIV FLORIDA ( US )	SMITHSONIAN INSTITUTEION, SMITHSONIAN INST, UNIV FLORIDA	03-Jul-2018	06-Nov-2013	ACTIVE - GRANTED	The instant invention relates to seaweed extract compositions, processes for isolation, isolated active agents, and methods of treating disease, disorders and conditions in a subject, including, reactive oxygen species (ROS)-mediated diseases and diseases mediated through the activation of the Nrf2-ARE (antioxidant response element) pathway, including proliferative diseases and disorders, Alzheim…	1. A method of treating a human suffering from colon cancer or prostate cancer comprising orally administering a therapeutically effective amount of seaweed Ulva lactuca extract to said human suffering from colon cancer or prostate cancer to effectively treat the colon cancer or prostate cancer in the human.	BACKGROUND [0004] This invention relates to seaweed extract compositions, enriched active fractions, isolated active agents, and methods of use for the treatment of reactive oxygen species (ROS)-mediated diseases and diseases alleviated or prevented through the activation of the Nrf2-ARE (antioxidant response element) pathway, such as inflammation, cancer, Alzheimer's disease and other neurodegen…	LUESCH HENDRIK (US); PAUL VALERIE J (US); WANG RUI (US)	US201314441744 (08-Nov-2012) US201261724187P (06-Nov-2013)	08-Nov-2012 06-Nov-2013	US201314441744	A61K36/00; A61K9/00; A61K9/06; A61K31/16; A61K31/201; A61K36/05; A61K45/06; C07C59/76; C07C235/76	A61P29/00; A61P25/28; A61K31/201; A61K2236/00; A61K9/06; C07C59/76; C07C235/76; A61K45/06; A61K31/16; A61K36/05; A61K9/0014	None	None	None	None	None	None
TWI629986B	Use of ricotinic acid M for preparing a pharmaceutical composition having anti-aging activity against high sugar	TAIWAN LEADER BIOTECH CORP (TW)	TAIWAN LEADER BIOTECH CORP ( TW )	TAIWAN LEADER BIOTECH CORP	21-Jul-2018	27-Jun-2017	ACTIVE - GRANTED	The use of an anthraquinone M to prepare a pharmaceutical composition having anti-aging activity against high sugars reveals the molecular mechanism of the anti-aging property of ANM, and it is found that HNDFs accelerate cell cycle retardation and aging after exposure to HG for 3 days. It has been experimentally confirmed that co-treatment with ANM significantly reduces HG-induced growth arrest …	1. An use of an anthraquinone M for the preparation of a pharmaceutical composition having anti-aging activity against high sugars, comprising anthin M (ANM) as a main active ingredient, and a pharmaceutically acceptable carrier or excipient. 2. The use according to the first aspect of the patent application, wherein the pharmaceutical composition z protects human normal dermal fibroblasts (HNDFs…	Use of ricotinic acid M for preparing a pharmaceutical composition having anti-aging activity against high sugar The present invention relates to the use of an anthraquinone acid M for preparing a pharmaceutical composition having anti-aging activity against high sugar, in particular to an anti-aging agent, an antcins M (ANM), especially The rapid activation of human normal dermal fibroblasts (HN…	SHENGYANG WANG (TW)	TW20170121396 (27-Jun-2017)	27-Jun-2017	TW20170121396	A61K31/575; A61P43/00	None	None	None	None	None	None	None
TW202005646A	Soy isoflavone derivative as a Nrf2 activator, composition including the same and application thereof	CHIA NAN UNIV PHARMACY SCIENCE (TW)	CHIA NAN UNIV PHARMACY SCIENCE ( TW )	CHIA NAN UNIV PHARMACY SCIENCE	01-Feb-2020	04-Jul-2018	ACTIVE - APPLIED	The present invention relates to a soy isoflavone derivative as a Nrf2 activator, a composition including the same and an application thereof. The soy isoflavone derivative as a Nrf2 activator includes 8-hydroxydaidzein (8-OHD) as an active ingredient, being used in preparation of a composition for activating Nrf2, which includes an effective dose of 8-OHD, for beneficially elevating antioxidativ…	None	None	WU PEISHAN (TW)	TW20180123185 (04-Jul-2018)	04-Jul-2018	TW20187123185	A61K31/352; A61K36/48; A61P25/00	None	None	None	None	None	None	None
TW201938159A	Small molecule modulators of the BTB domain of KEAP1	MEDIMMUNE LTD (GB)	MEDIMMUNE LTD ( GB )	ASTRAZENECA PLC	01-Oct-2019	20-Dec-2018	ACTIVE - APPLIED	The present application relates to compounds of formula (I') or formula (I), such as formula (Ia), and their pharmaceutical compositions/preparations. This application further relates to methods of treating or preventing neurodegenerative disorders, such as Alzheimer's disease (AD), Parkinson's disease (PD), Huntington disease (HD) and other CAG-triplet repeat (or polyglutamine) diseases, amyotro…	1. Formula (I ') A compound or a pharmaceutically acceptable salt thereof, wherein X is selected from -C (O)-or -S (O) 2- ; R 1 and R 2 are each independently selected from H and C 1-6 alkyl; or R 1 and R 2 together with the carbon to which they are attached form a spirocycloalkyl or spiroheterocycloalkyl ring; R 3 is selected from hydroxyl and optionally substituted alkoxy; R 4 is selected from …	The dosage will depend on the route of administration, the severity of the disease, the age and weight of the patient, and other factors that the attending physician will usually consider when determining the individual regimen and dosage value that is most suitable for the particular patient. The amount of compound to be administered will vary for the patient being treated and will vary from abo…	BARTHOLOMEUS JOHAN (FR); BURLI ROLAND (CH); JARVIS REBECCA (GB); JOHNSTONE SHAWN (CA); OSTENFELD THOR (GB); TERSTIEGE INA (DE); TRAVAGLI MASSIMILIANO (IT); TURCOTTE STEPHANE (CA)	US201762609463P (22-Dec-2017)	22-Dec-2017	TW20187146109	A61K31/4418; A61K31/4439; A61P9/00; A61P25/00; A61P29/00; A61P37/00; C07D213/54; C07D215/14; C07D277/32; C07D333/24; C07D401/04; C07D413/04; C07D417/04	C07D213/54; C07D277/32; A61P37/00; C07D215/14; C07D413/04; C07D401/04; A61P9/00; A61P29/00; C07D417/04; C07D333/24; A61P25/00	None	None	None	None	None	None
TW201919682A	Novel compounds activating the Nrf2 pathway	ALMIRALL SA (ES)	ALMIRALL SA ( ES )	ALMIRALL SA	01-Jun-2019	01-Aug-2018	ACTIVE - APPLIED	The invention relates to peptidic compounds, which peptidic compounds are compounds of formula (I)', or a pharmaceutically acceptable salt, or solvate, or N-oxide, or stereoisomer thereof: wherein R1; R2; s; t; u; Aa78 and G1 are as defined herein. The peptidic compounds are useful in activating the Nrf2 pathway.	1. A peptide compound, the aforementioned peptide compound is a compound of formula (I) ', or a pharmaceutically acceptable salt thereof, or a solvate thereof, or an N-oxide thereof, or a stereoisomer thereof: Wherein ˙R 1 represents a hydrogen atom, -CO (C 1- C 4 alkyl) group, -CONH (C 1- C 4 alkyl) group or -Aa 75 -Aa 74 - [L 1 ] m - [ Tag 1 ] n group; ˙R 2 represents -OH group, -NH 2 group, or…	Novel compounds that activate the Nrf2 pathway The present invention relates to novel peptides that initiate the Nrf2 pathway and their use in oxidative stress-dependent pathology. In another embodiment, the specific sequence of the cyclic or bicyclic peptide compound of the present invention includes: The present invention also includes isotope-labeled peptide compounds of the present invention,…	PUIG DURAN CARLOS (ES); ALBERICIO PALOMERA FERNANDO (ES); GONGORA BENITEZ MIRIAM (ES); PARADIS BAS MARTA (ES); MIRET CASALS LAIA (ES); RAMOS TOMILLERO IVAN (ES); FIACCO STEPHEN (ES); DAVIS ANDREW (US); GESCHWINDNER STEFAN (GB); BRUN CUBERO OMAR (SE); HERAS PANIAGUA CARLOS (ES); TRALLERO CANELA NURIA (ES)	EP20170382558 (08-Aug-2017)	08-Aug-2017	TW20187126715	A61K38/00; C07K7/08; C07K14/47	C07K7/08; A61K38/00	None	None	None	None	None	None
TW201827406A	NRF2 activator	BIOGEN MA INC (US)	BIOGEN MA INC ( US )	BIOGEN INC	01-Aug-2018	27-Dec-2017	ACTIVE - APPLIED	Provided are compounds of Formula I, or pharmaceutically acceptable salts thereof, and methods for their use and production.	1. A compound represented by formula I: Or a pharmaceutically acceptable salt thereof, wherein R 1 is -CN, -C (O) R a , CH 3 S (O) 2- , or C 1-8 alkyl substituted with one or more fluorine atoms; R a is H, C 1-12 alkyl, C 2-12 alkenyl, C 2-12 alkynyl, 3 to 12-membered carbocyclyl, 3 to 12-membered heterocyclyl, -OR 11 , -SR 14 , -N (R 12 ) 2 , -NR 13 OR 13 , -NR 13 S (O) 2 R 13 , -NR 13 C (O) R 1…	An embodiment of the present invention includes a method for activating Nrf2 in an individual in need, the method comprising administering to the individual a therapeutically effective amount of a compound described herein or a pharmaceutically acceptable salt thereof, whereby Nrf2 is activated in this individual. An embodiment of the invention includes a method for inhibiting a KEAP1 protein in …	LUCAS BRIAN STUART (US); LIN EDWARD YINSHIANG (CA); CAPACCI ANDREW GEORGE (US); XIN ZHILI (US); ENYEDY ISTVAN (US); CHEN TEYU (US); JONES JOHN H (CA); VAN VLOTEN KURT D (US)	US201662439289P (27-Dec-2016)	27-Dec-2016	TW20176146033	C07D217/04; A61K31/352; A61K31/472; A61K31/4725; A61K31/506; A61K31/55; A61P7/06; A61P25/00; C07D217/22; C07D223/16; C07D311/76; C07D401/04; C07D401/06; C07D405/06	C07D217/04; C07D401/06; C07D498/14; C07D217/20; C07D217/08; C07D405/06; C07D401/04; C07D413/06; C07D217/22; C07D405/04; C07D498/04; C07D223/14; C07D311/76; C07D311/74; A61P25/28; A61P7/00; C07D223/16	None	None	None	None	None	None
TW201805005A	Antcin M as an anti-aging agent for eliminating hyperglycemia-accelerated premature senescence in dermal fibroblasts by direct activation of Nrf2 and SIRT-1 characterized in that the survival rate of ANM-treated Caenorhabditis elegans increases during the HG-induced oxidative stress injury period	TAIWAN LEADER BIOTECH CORP (TW)	TAIWAN LEADER BIOTECH CORP ( TW )	TAIWAN LEADER BIOTECH CORP	16-Feb-2018	11-Aug-2016	ACTIVE - APPLIED	The present invention discloses the molecular mechanism of anti-aging properties of antcin M (ANM). This invention has found that human normal dermal fibroblast (HNDF) accelerates the arrest and aging in G0/G1 phase after exposure to high-glucose (HG, 30 mM) for 3 days. Experiments confirmed that co-treatment with ANM (10[mu]M) may significantly reduce HG-induced growth arrest and promoted cell p…	1. A steroidal phytochemical Antcin M anti-aging agent directly activates Nrf2 and SIRT-1 to eliminate hyperglycemic accelerated premature aging in skin fibroblasts, including: In the present invention, an anti-aging agent is selected from a group of antcins, This group of antcins includes antcin A (ANA), antcin B (ANB), antcin C (ANC), antcin H (ANH), antcin K (ANK), and antcin M (ANM). Before i…	None	WANG SHENGYANG (TW)	TW20160125650 (11-Aug-2016)	11-Aug-2016	TW20160125650	A61K31/575	None	None	None	None	None	None	None
SG11201913161A	NOVEL COMPOUNDS ACTIVATING THE NRF2 PATHWAY	ALMIRALL SA (ES)	ALMIRALL SA ( ES )	ALMIRALL SA	30-Jan-2020	08-Aug-2018	ACTIVE - GRANTED	The invention relates to peptidic compounds, which peptidic compounds are compounds of formula (I)', or a pharmaceutically acceptable salt, or solvate, or N-oxide, or stereoisomer thereof: (I)', wherein R1; R2; s; t; u; Aa78 and G1 are as defined herein. The peptidic compounds are useful in activating the Nrf2 pathway. [WO2019030298A1]	None	None	PUIG DURAN CARLOS (ES); ALBERICIO PALOMERA FERNANDO (ES); GONGORA BENITEZ MIRIAM (ES); PARADIS BAS MARTA (ES); MIRET CASALS LAIA (ES); RAMOS TOMILLERO IVAN (ES); FIACCO STEPHEN (US); DAVIS ANDREW (SE); GESCHWINDNER STEFAN (SE); BRUN CUBERO OMAR (ES); HERAS PANIAGUA CARLOS (ES); TRALLERO CANELA NURIA (ES)	EP20170382558 (08-Aug-2017) WO2018EP71536 (08-Aug-2018)	08-Aug-2017 08-Aug-2018	SG20191113161W	C07K7/08; A61K38/00; C07K14/47	None	None	None	None	None	None	None
SG10201703576A	ORAL FORMULATIONS FOR PROMOTING CELLULAR PURIFICATION	NSE PRODUCTS INC (US)	NSE PRODUCTS INC ( US )	NSE PRODUCTS INC	29-Jun-2017	14-Mar-2012	ACTIVE - GRANTED	An oral formulation includes a plurality of agents that promote cellular detoxification. Agents can be included that modulate expression of Nrf2-associated genes upon ingestion of the oral formulation by a subject, wherein the Nrf2-associated genes include at least one gene encoding intrinsic antioxidants, and at least one gene encoding cellular detoxifiers. In addition, at least one of the plura…	An oral formulation comprising a plurality of agents that modulate expression of Nrf2-associated genes upon ingestion of the oral formulation by a subject, wherein the Nrf2-associated genes include at least one gene encoding intrinsic antioxidants, and at 5 least one gene encoding cellular detoxifiers, and wherein at least one of the plurality of agents attenuates inflammation. The oral formulati…	ORAL FORMULATIONS FOR PROMOTING CELLULAR PURIFICATION 1 ORAL FORMULATIONS FOR PROMOTING CELLULAR PURIFICATION RELATED APPLICATIONS This application claims the benefit of U.S. Provisional Patent Application No. 61/452,478, which was filed on March 14, 2011 and which is incorporated in its entirety 5 herein by reference. BACKGROUND One way in which the aging process can manifest itself at the organ…	MASTALOUDIS ANGELA (US); WOOD STEVE (US); BARGER JAIME LOUIS (US); WEINDRUCH RICHARD (US); POLLA TOMAS ALBERTO (US); BARTLETT MARK (US); FERGUSON SCOTT B (US)	US201161452478P (14-Mar-2011)	14-Mar-2011	SG20171003576W	None	None	None	None	None	None	None	None
RU2018136782A	TRITERPINOID DERIVATIVES	None	VIVACELL BIOTECHNOLOGY ESPAAA SL ( ES )	VIVACELL BIOTECHNOLOGY ESPAAA SL	20-Apr-2020	03-Oct-2017	ACTIVE - APPLIED	Triterpenoid derivatives and compositions comprising said triterpenoids derivatives of Formula (I) are described, wherein R=-C(O)NHOH. Said triterpenoids and compositions show capacity to bind PHD2, stabilize HIF-1α and HIF-2α proteins, activate the HIF pathway in different cell types, induce angiogenesis in human endothelial vascular cell, show neuroprotective activity in vitro and in vivo, anti…	1. A derivative of triterpene of Formula (Ia) or its stereoisomers, pharmaceutically acceptable salts or pharmaceutically acceptable solvates, . 3. where regardless. 4. AB is selected from a single carbon-carbon bond or a double carbon-carbon bond;. 5. B is selected from methylene (—CH 2 -), olefin methine (= CH—), hydroxymethine [—CH (OH) -] or hydroxylated olefin carbon [—C (OH) =];. 6. BC is s…	None	None	EP20160193684 (13-Oct-2016) WO2017EP75042 (03-Oct-2017)	13-Oct-2016 03-Oct-2017	RU20180136782	C07J63/00; A61K31/56; A61P3/06; A61P3/10; A61P9/10; A61P9/12; A61P25/28	A61P17/02; A61P7/12; A61P11/00; A61P9/10; A61P9/00; A61P13/12; C07J63/008; A61P3/00; A61P3/06; C07J63/00; A61P1/04; C07D261/20; A61P25/28; C07D231/56; C07C259/08; A61P37/06; A61P3/10	None	None	None	None	None	None
RU2018101077A	REGULATORS NRF2	None	ASTEX THERAPEUTICS LTD ,GLAXOSMITHKLINE INTELLECTUAL PROPERTY LTD ( GB )	ASTEX THERAPEUTICS LTD, GLAXOSMITHKLINE PLC	15-Jul-2019	15-Jun-2016	ACTIVE - APPLIED	The present invention relates to aryl analogs Formula (I), pharmaceutical compositions containing them and their use as Nrf2 regulators. [WO2016203400A1]	1. The compound of formula (I): 2. (I). 3. B is benzotriazolyl, phenyl, triazolopyridinyl or - (CH 2 ) 2 triazolyl, each of which may be unsubstituted or substituted with 1, 2 or 3 substituents independently selected from:. 4. -C 1-3 alkyl, -OC 1-3 alkyl, CN, - (CH 2 ) 2 -O- (CH 2 ) 2 -OR 4 and halogen;. 5. D is —C (O) OH, —C (O) NHSO 2 CH 3 , —SO 2 NHC (O) CH 3 , 5- (trifluoromethyl) -4H-1,2,4-t…	None	None	US201562175501P (15-Jun-2015) WO2016IB53544 (15-Jun-2016)	15-Jun-2015 15-Jun-2016	RU20180101077	C07D249/18	C07D249/18; A61P11/00	None	None	None	None	None	None
RU2016137668A	NEW CANNABIDIOL-QUINONE DERIVATIVES	EMERALD KHELT FARMASYUTIKALZ INK (US)	VIVACELL BIOTECHNOLOGY ESPAAA SL	VIVACELL BIOTECHNOLOGY ESPAAA SL	16-May-2018	16-Apr-2014	ACTIVE - GRANTED	The present invention relates to novel cannabidiol quinone derivatives of formula (I) (I) wherein R is the carbon atom of a, linear or branched group, represented by: alkyl, aryl, alkenyl, alkynyl, acyl or alkoxycarbonyl groups; or wherein R is the nitrogen atom of a, linear or branched group represented by: alkylamine, arylamine, alkenylamineor alkynylamine groups. The invention also relates to …	1. The compounds of formula (I) or their derivatives . 3. where R represents a carbon atom of a linear or branched group represented by: aryl, alkenyl, alkynyl, acyl or alkoxycarbonyl groups; or where R represents a nitrogen atom of a linear or branched group represented by: alkylamino, arylamino, alkenylamine or alkynylamine. 4. 2. The compound according to claim 1, selected from: < file="000000…	None	APPENDINO DZHOVANNI (IT); BELLIDO KABELLO DE ALBA MARIYA LUS (ES); MUNOS BLANKO EDUARDO (ES)	WO2014EP57767 (16-Apr-2014)	16-Apr-2014	RU20160137668	C07C69/75	A61P9/10; A61P3/10; A61P43/00; A61P9/12; A61P35/00; A61P3/00; A61P25/28; A61P29/00; A61P3/04; A61P1/16; A61P17/06; A61P1/00; A61P25/00; A61P13/12; A61P17/00; A61P1/18; A61P19/02; A61P17/02; A61P19/00; A61P1/04; A61K31/133; C07C2601/16; A61K31/12; C07B2200/07; C07C69/95; C07C225/28; C07C2602/42; C07C69/757; A61K31/215	None	None	None	None	None	None
RU2016132415A	NEW CANNABIGEROL DERIVATIVES	EMERALD KHELT FARMASYUTIKALZ INK (US)	VIVACELL BIOTECHNOLOGY ESPAA ASL ( ES )	VIVACELL BIOTECHNOLOGY ESPAA ASL	02-Apr-2018	12-Feb-2015	ACTIVE - GRANTED	The present invention relates to novel cannabigerol quinone derivatives of formula (I) wherein R is the carbon atom of a linear or branched group, represented by: alkyl, aryl, alkenyl, alkynyl, acyl, or alcoxycarbonil groups; or wherein R is the nitrogen atom of a linear or branched group, represented by: alkylamino, arylamino, alkenylamino or alkynylamino groups; or, alternatively, R represents …	1. The compounds of Formula (I) or their derivatives, . 3. where R represents a carbon atom of the group represented by: aryl, linear or branched alkenyl, linear or branched alkynyl or linear or branched alkoxycarbonyl groups; or where R represents a nitrogen atom of the group represented by: linear or branched alkylamino, arylamino, linear or branched alkenylamino, or linear or branched alkynyla…	None	APPENDINO DZHOVANNI (IT); BELLIDO KABELLO DE ALBA MARIYA LUS (ES); MUNOS BLANKO EDUARDO (ES)	EP20140156954 (27-Feb-2014) WO2015EP53032 (12-Feb-2015)	27-Feb-2014 12-Feb-2015	RU20160132415	C07C225/28	A61P43/00; A61P3/10; A61P9/10; A61P9/12; A61P35/00; A61P25/28; A61P29/00; A61P3/00; A61P3/04; A61P1/04; A61P1/18; A61P17/00; A61P19/02; A61P1/16; A61P1/00; A61P25/00; A61P19/00; A61P13/12; A61P17/02; A61P17/06; C07C2601/16; C07C69/95; A61K31/13; C07C62/38; C07C69/757; A61K31/215; C07C225/28; C07C50/00; C07C50/28; A61K31/122; C07C50/30; A61K31/133; C07C2601/14; A61K31/125	None	None	None	None	None	None
PH12017502255B	NRF2 REGULATORS	GLAXOSMITHKLINE INTELLECTUAL PROPERTY DEVELOPMENT LTD	ASTEX THERAPEUTICS LTD ( GB ),GLAXOSMITHKLINE INTELLECTUAL PROPERTY DEVELOPMENT LTD ( GB )	ASTEX THERAPEUTICS LTD, GLAXOSMITHKLINE PLC	11-Jun-2018	11-Dec-2017	ACTIVE - APPLIED	Provided are aryl analogs,pharmaceutical compositions containing them and their use as NRF2 regulators.	None	None	NORTON	US201562175510P (11-Dec-2017)	11-Dec-2017	PH12017502255	C07C15/16; C07D249/04; C07D249/18; C07D403/10; C07D417/10	C07D403/10; A61P9/00; A61P11/00; A61P25/00; A61P27/00; A61P35/00; A61P37/00; C07D233/60; C07D233/64; C07D249/18; C07D255/04; C07D267/14; C07D273/01; C07D401/10; C07D401/14; C07D403/14; C07D405/10; C07D405/14; C07D413/10; C07D413/14; C07D451/02; C07D471/04; C07D487/04; C07D487/08; C07D498/04	None	None	None	None	None	None
PH12017502255A1	NRF2 REGULATORS	ASTEX THERAPEUTICS LTD (GB); GLAXOSMITHKLINE INTELLECTUAL PROPERTY DEVELOPMENT LTD (GB)	ASTEX THERAPEUTICS LTD ( GB ),GLAXOSMITHKLINE INTELLECTUAL PROPERTY DEVELOPMENT LTD ( GB )	ASTEX THERAPEUTICS LTD, GLAXOSMITHKLINE PLC	11-Jun-2018	11-Dec-2017	ACTIVE - APPLIED	Provided are aryl analogs,pharmaceutical compositions containing them and their use as NRF2 regulators.	None	None	KERNS JEFFREY K (US); CALLAHAN JAMES FRANCIS (US); YAN HONGXING (US); HEIGHTMAN THOMAS DANIEL (GB); GRIFFITHSJONES CHARLOTTE MARY (GB); WOOLFORD ALISON JOANNE (GB); LI TINDY (US); LAKDAWALA SHAH AMI (US); DAVIS RODERICK S (US); NORTON DAVID (GB); GOODWIN NICOLE CATHLEEN (US); JIN YUN (CN); HAMILTON PARIS L (US); BOEHM JEFFREY CHARLES (US)	US201562175510P (15-Jun-2015) WO2016CN85806 (15-Jun-2016)	15-Jun-2015 15-Jun-2016	PH20171502255	C07C15/16; C07D249/04; C07D249/18; C07D403/10; C07D417/10	C07D249/18; A61P11/00; A61P37/00; A61P9/00; C07D451/02; A61P27/00; A61P35/00; C07D487/08; C07D233/60; C07D267/14; A61P25/00; C07D413/10; C07D403/10; A61P11/06; A61K31/553; A61K31/4192; A61K9/007; A61K9/0053; A61K9/0019; C07D405/10; C07D273/01; C07D255/04; C07D233/64; C07D498/04; C07D401/10; C07D405/14; C07D403/14; C07D471/04; C07D401/14; C07D487/04; C07D413/14	None	None	None	None	None	None
PE7992018A1	NRF2 REGULATORS [WO2016202253A1]	ASTEX THERAPEUTICS LTD (GB); GLAXOSMITHKLINE INTELLECTUAL PROPERTY DEVELOPMENT LTD (GB)	ASTEX THERAPEUTICS LTD ( GB ),GLAXOSMITHKLINE INTELLECTUAL PROPERTY DEVELOPMENT LTD ( GB )	ASTEX THERAPEUTICS LTD, GLAXOSMITHKLINE PLC	09-May-2018	15-Jun-2016	ACTIVE - APPLIED	Provided are aryl analogs，pharmaceutical compositions containing them and their use as NRF2 regulators. [WO2016202253A1]	None	None	KERNS JEFFREY K (US); CALLAHAN JAMES FRANCIS (US); YAN HONGXING (US); HEIGHTMAN THOMAS DANIEL (GB); GRIFFITHSJONES CHARLOTTE MARY (GB); WOOLFORD ALISON JOANNE (GB); LI TINDY (US); LAKDAWALA SHAH AMI (US); DAVIS RODERICK S (US); NORTON DAVID (GB); GOODWIN NICOLE CATHLEEN (US); JIN YUN (CN); BOEHM JEFFREY CHARLES (US); HAMILTON PARIS L (US)	US201562175510P (15-Jun-2015)	15-Jun-2015	PE2017002744	C07D417/10; C07C15/16; C07D249/04; C07D249/18; C07D403/10	A61P35/00; C07D487/08; C07D249/18; C07D233/60; C07D267/14; A61P11/00; A61P37/00; A61P27/00; A61P25/00; A61P9/00; C07D451/02; C07D413/10; C07D403/10; A61P11/06; A61K31/553; A61K31/4192; A61K9/007; A61K9/0053; A61K9/0019; C07D405/10; C07D273/01; C07D255/04; C07D233/64; C07D498/04; C07D401/10; C07D405/14; C07D403/14; C07D471/04; C07D401/14; C07D487/04; C07D413/14	None	None	None	None	REGULADORES DE NRF2	Referido a un compuesto de Formula (I), en donde B es benzotriazolilo, fenilo, triazolopiridinilo, -(CH2)2-O-(CH2)2-OR4, entre otros; D es -C(O)OH, -C(O)NHSO2CH3, entre otros; R1 es independientemente H, alquilo C1-C3, F, entre otros; R2 es H, metilo, CF3, o halo; R4 es hidrogeno o -alquilo C1-C3; el conector es -CH2-, -CH2-N(-ciclopropil)-CH2-, entre otros; A es tetrahidrobenzoxazepinilo, piperi…
PE20191488A1	NRF2 ACTIVATOR [WO2018125880A1]	BIOGEN MA INC (US)	BIOGEN MA INC ( US )	BIOGEN INC	21-Oct-2019	27-Dec-2017	ACTIVE - APPLIED	Provided are compounds of Formula I, or pharmaceutically acceptable salts thereof, and methods for their use and production. [WO2018125880A1]	None	None	LUCAS BRIAN STUART (US); LIN EDWARD YINSHIANG (US); CAPACCI ANDREW GEORGE (US); XIN ZHILI (US); ENYEDY ISTVAN (US); CHEN TEYU (US); JONES JOHN H (US); VAN VLOTEN KURT D (US)	US201662439289P (27-Dec-2016) WO2017US68455 (27-Dec-2017)	27-Dec-2016 27-Dec-2017	PE2019001341	C07D311/76; A61K31/352; A61K31/47; C07D217/04; C07D217/08; C07D223/16; C07D498/14	C07D498/14; C07D498/04; C07D413/06; C07D405/06; C07D405/04; C07D401/06; C07D401/04; C07D311/76; C07D311/74; C07D223/16; C07D223/14; C07D217/22; C07D217/20; C07D217/08; C07D217/04; A61P25/28; A61P7/00	None	None	None	None	ACTIVADOR DE NRF2	Referido a un compuesto de formula I, o una sal farmaceuticamente aceptable, en donde R1 es -CN, CH3S(O)2-, entre otros; R2 es H, halo, -NO2, -CN, entre otros; R3a es H, alquilo C1-12, entre otros; R3b es alquilo C1-12, alquenilo C2-12, alquinilo C2-12, entre otros; R4 es H, halo, -NO2, entre otros; R5 es H, halo, -CN, entre otros; R6 es independientemente, halo, -NO2, -N3, entre otros; X es NRb …
PE20190380A1	COMPOSITIONS FOR IMPROVED NRF2 ACTIVATION AND METHODS OF THEIR USE [WO2017041054A1]	PATHWAYS BIOSCIENCE LLC (US)	PATHWAYS BIOSCIENCE LLC ( US )	PATHWAYS BIOSCIENCE LLC	08-Mar-2019	02-Sep-2016	ACTIVE - APPLIED	Disclosed here are compositions and methods for preventing or treating certain health conditions associated with inflammation or oxidative stress. These compositions are prepared from ingredients containing phytochemicals that activate the Nrf2 pathways. Synergistic effects of the different phytochemicals are also disclosed. [WO2017041054A1]	None	None	HYBERTSON BROOKS MICHAEL (US); MCCORD JOE MILTON (US)	US201562214175P (03-Sep-2015) US201662355810P (28-Jun-2016)	03-Sep-2015 28-Jun-2016	PE2018000340	A61P25/00; A61K31/426; A61K31/4439	A61K36/9068; A61K36/68; A61K36/53; A61K31/366; A61K31/352; A61K31/12; A61P39/06; A61K31/585; A61K31/192; A61P29/00; A61K36/81; A61K36/28; A61K31/365; A61K2300/00	None	None	None	None	COMPOSICIONES PARA ACTIVACION DE NRF2 MEJORADA Y SUS METODOS DE USO	SE REFIERE A UNA COMPOSICION QUE COMPRENDE: i) EXTRACTO DE ROMERO QUE ESTA ESPECIFICADO AL 5-10% DE CARNOSOL, ii) EXTRACTO DE JENGIBRE QUE ESTA ESPECIFICADO AL 10-20% DE 6-SHOGAOL, iii) LUTEOLINA QUE ESTA ESPECIFICADO AL 95-99% DE LUTEOLINA, iv) EXTRACTO DE CARDO LECHERO, Y v) EXTRACTO DE BACOPA MONNIERI; DONDE LA RELACION ENTRE LOS CINCO COMPONENTES ES DE 10:5:1:30:48 (P/P). DICHA COMPOSICION CO…
MX2019012161A	MULTI-ZONE SINGLE TRIP COMPLETION SYSTEM.	PACKERS PLUS ENERGY SERV INC (CA)	PACKERS PLUS ENERGY SERV INC ( CA )	PACKERS PLUS ENERGY SERV INC	21-Nov-2019	10-Apr-2018	ACTIVE - APPLIED	A multi-zone, one trip completion system for a wellbore is described. A plurality of isolation packers is installed in borehole to isolate a plurality of zones of the annulus between a tubing string and a wellbore. Each tubing string section is positioned in a zone and comprises a selectively openable stimulation port to provide stimulation fluid to its zone and a selectively openable production …	None	None	RONALD VAN PETEGEM (US); KELLY IRELAND ; JOHN GREFF	US201762483742P (10-Apr-2017) WO2018CA00070 (10-Apr-2018)	10-Apr-2017 10-Apr-2018	MX20190012161	E21B33/124; E21B34/14; E21B43/12	E21B43/12; E21B33/124; E21B34/14	None	None	None	None	SISTEMA DE COMPLETACION CON UNA SOLA MANIOBRA MULTIZONAL.	Se describe un sistema de completación con una sola maniobra multizonal para un sondeo. Se instala una pluralidad de obturadores de aislamiento en el pozo de sondeo para aislar una pluralidad de zonas del área anular entre una sarta de tubería y un sondeo. Cada sección de sarta de tubería se coloca en una zona y comprende una lumbrera de estimulación que puede abrirse selectivamente para proporci…
MX2019007826A	NRF2 ACTIVATOR.	BIOGEN MA INC (US)	BIOGEN MA INC ( US )	BIOGEN INC	24-Oct-2019	27-Dec-2017	ACTIVE - APPLIED	Provided are compounds of Formula I, or pharmaceutically acceptable salts thereof, and methods for their use and production.	None	None	BRIAN STUART LUCAS (US); EDWARD YIN SHIANG LIN ; ANDREW GEORGE CAPACCI ; ZHILI XIN ; ISTVAN ENYEDY ; TEYU CHEN ; JOHN H JONES ; KURT D VAN VLOTEN	US201662439289P (27-Dec-2016) WO2017US68455 (27-Dec-2017)	27-Dec-2016 27-Dec-2017	MX20190007826	C07D311/76; A61K31/352; A61K31/47; C07D217/04; C07D217/08; C07D223/16; C07D498/14	C07D401/04; C07D217/22; C07D401/06; C07D217/08; C07D498/04; C07D405/04; C07D223/16; C07D217/20; C07D223/14; A61P7/00; C07D405/06; C07D311/74; C07D311/76; C07D217/04; C07D413/06; A61P25/28; C07D498/14	None	None	None	None	ACTIVADOR NRF2.	Se proporcionan compuestos de formula I, o las sales farmaceuticamente aceptables de estos, y metodos para su uso y produccion.
MX2019005448A	HYDROXAMATE TRITERPENOID DERIVATIVES.	VIVACELL BIOTECHNOLOGY ESPAAA S L (ES)	VIVACELL BIOTECHNOLOGY ESPAAA SL ( ES )	VIVACELL BIOTECHNOLOGY ESPAAA SL	04-Jul-2019	24-May-2018	ACTIVE - APPLIED	Triterpenoid derivatives and compositions comprising said triterpenoids derivatives of Formula (I) are described, wherein R=-C(O)NHOH. Said triterpenoids and compositions show capacity to bind PHD2, stabilize HIF-1a and HIF-2a proteins, activate the HIF pathway in different cell types, induce angiogenesis in human endothelial vascular cell, show neuroprotective activity in vitro and in vivo, anti…	None	None	GIOVANNI APPENDINO (IT); MARIA LUZ BELLIDO CABELLO DE ALBA ; EDUARDO MUNOZ BLANCO ; ALBERTO MINASSI	EP20160193684 (13-Oct-2016)	13-Oct-2016	MX20190005448	A61K31/575; A61P9/10; A61P25/28; C07J63/00	A61P3/10; A61P37/06; A61P9/10; A61P9/00; A61P7/12; A61P3/06; A61P3/00; A61P25/28; A61P17/02; A61P13/12; A61P11/00; A61P1/04; C07D231/56; C07C259/08; C07D261/20; C07J63/008; C07J63/00	None	None	None	None	DERIVADOS TRITERPENOIDES.	Se describen derivados triterpenoides y composiciones que comprenden dichos derivados triterpenoides de Fórmula (I), donde R=-C(O)NHOH. Dichos triterpenoides y composiciones muestran capacidad de unión a PHD2, estabilizan las proteínas HIF-1a y HIF-2a, activan la ruta HIF en diferentes tipos celulares, inducen angiogénesis en células vasculares endoteliales humanas, muestran actividad neuroprotec…
MX2018006429A	HYDROXAMATE TRITERPENOID DERIVATIVES.	VIVACELL BIOTECHNOLOGY ESPAAA S L (ES)	VIVACELL BIOTECHNOLOGY ESPAAA SL ( ES )	VIVACELL BIOTECHNOLOGY ESPAAA SL	27-Sep-2018	03-Oct-2017	ACTIVE - GRANTED	Triterpenoid derivatives and compositions comprising said triterpenoids derivatives of Formula (I) are described, wherein R=-C(O)NHOH. Said triterpenoids and compositions show capacity to bind PHD2, stabilize HIF-1a and HIF-2a proteins, activate the HIF pathway in different cell types, induce angiogenesis in human endothelial vascular cell, show neuroprotective activity in vitro and in vivo, anti…	None	None	EDUARDO MUNOZ BLANCO (ES); ALBERTO MINASSI ; MARIA LUZ BELLIDO CABELLO DE ALBA ; GIOVANNI APPENDINO	EP20160193684 (13-Oct-2016) WO2017EP75042 (03-Oct-2017)	13-Oct-2016 03-Oct-2017	MX20180006429	C07J63/00; A61K31/575; A61P9/10; A61P25/28	A61P3/06; A61P9/10; A61P7/12; A61P37/06; A61P3/10; A61P9/00; A61P3/00; A61P25/28; A61P13/12; A61P11/00; A61P1/04; A61P17/02; C07C259/08; C07D231/56; C07D261/20; C07J63/008; C07J63/00	None	None	None	None	DERIVADOS TRITERPENOIDES.	Se describen derivados triterpenoides y composiciones que comprenden dichos derivados triterpenoides de Fórmula (I), donde R=-C(O)NHOH. Dichos triterpenoides y composiciones muestran capacidad de unión a PHD2, estabilizan las proteínas HIF-1a y HIF-2a, activan la ruta HIF en diferentes tipos celulares, inducen angiogénesis en células vasculares endoteliales humanas, muestran actividad neuroprotec…
MX2018002743A	COMPOSITIONS FOR IMPROVED NRF2 ACTIVATION AND METHODS OF THEIR USE.	PATHWAYS BIOSCIENCE LLC (US)	PATHWAYS BIOSCIENCE LLC ( US )	PATHWAYS BIOSCIENCE LLC	06-Jun-2018	02-Sep-2016	ACTIVE - APPLIED	Disclosed here are compositions and methods for preventing or treating certain health conditions associated with inflammation or oxidative stress. These compositions are prepared from ingredients containing phytochemicals that activate the Nrf2 pathways. Synergistic effects of the different phytochemicals are also disclosed.	None	None	BROOKS MICHAEL HYBERTSON (US); JOE MILTON MCCORD	US201562214175P (03-Sep-2015) US201662355810P (28-Jun-2016) WO2016US50292 (02-Sep-2016)	03-Sep-2015 28-Jun-2016 02-Sep-2016	MX2018002743	A61K31/426; A61K31/4439; A61P25/00	A61K31/192; A61P29/00; A61P39/06; A61K36/9068; A61K31/366; A61K36/68; A61K31/585; A61K31/352; A61K36/53; A61K31/365; A61K36/28; A61K31/12; A61K36/81; A61K2300/00	None	None	None	None	COMPOSICIONES PARA ACTIVACION DE NRF2 MEJORADA Y SUS METODOS DE USO.	En la presente se revelan composiciones y métodos para prevenir o tratar determinadas condiciones de salud asociadas con inflamación o estrés oxidativo. Estas composiciones se preparan a partir de ingredientes que contienen productos fitoquímicos que activan las vías de Nrf2. También se revelan los efectos sinérgicos de los diferentes productos fitoquímicos.
MX2017016405A	NRF2 REGULATORS.	GLAXOSMITHKLINE INTELLECTUAL PROPERTY DEVELOPMENT LTD (GB)	GLAXOSMITHKLINE INTELLECTUAL PROPERTY DEVELOPMENT LTD ( GB )	GLAXOSMITHKLINE PLC	22-May-2018	15-Jun-2016	ACTIVE - APPLIED	Provided are aryl analogsï¼Œpharmaceutical compositions containing them and their use as NRF2 regulators.	None	None	BOEHM JEFFREY CHARLES (US); YAN HONGXING ; KERNS JEFFREY K ; CALLAHAN JAMES FRANCIS ; NORTON DAVID ; HEIGHTMAN THOMAS DANIEL ; DAVIS RODERICK S ; JIN YUN ; WOOLFORD ALISON JOANNE ; GRIFFITHSJONES CHARLOTTE MARY ; NICOLE CATHLEEN GOODWIN ; LAKDAWALA SHAH AMI ; TINDY LI ; PARIS L HAMILTON	US201562175510P (15-Jun-2015) WO2016CN85806 (15-Jun-2016)	15-Jun-2015 15-Jun-2016	MX20170016405	C07D417/10; C07C15/16; C07D249/04; C07D249/18; C07D403/10	C07D249/18; C07D451/02; A61P9/00; A61P27/00; C07D267/14; C07D233/60; A61P35/00; A61P25/00; C07D487/08; A61P37/00; A61P11/00; C07D405/14; C07D255/04; C07D403/10; C07D498/04; A61K9/007; C07D413/10; C07D487/04; C07D233/64; C07D471/04; C07D273/01; C07D401/14; C07D403/14; A61K31/4192; C07D413/14; C07D405/10; A61K9/0019; A61P11/06; C07D401/10; A61K9/0053; A61K31/553	None	None	None	None	REGULADORES DE NRF2.	La presente invención se refiere a análogos de arílicos, a composiciones farmacéuticas que los contienen y su uso como reguladores de NRF2.
MX2017008989A	MULTI-RESISTANT TUMOR SENSITIZING AGENT.	INSTITUTO NAC DE NEUROLOGIA Y NEUROCIRUGIA MANUEL VELASCO SUAREZ (MX)	INSTITUTO NAC DE NEUROLOGIA Y NEUROCIRUGIA MANUEL VELASCO SUAREZ ( MX )	INSTITUTO NAC DE NEUROLOGIA Y NEUROCIRUGIA MANUEL VELASCO SUAREZ	10-Jun-2019	07-Jul-2017	ACTIVE - APPLIED	The present disclosure is related to the use of the Cur-[G-2]-OH compound as a sensitizing agent in a wide range of multi-resistant tumors, especially glioblastoma, which are characterized by overexpression of the Nrf2 pathway.	None	None	IRMA GABRIELA GONZALEZ HERRERA (MX)	MX20170008989 (07-Jul-2017)	07-Jul-2017	MX20170008989	A61K31/216; A61K31/047; A61K31/12; A61K31/122; A61K36/9066; A61P35/00	A61K31/12; A61P35/04; A61K31/495; A61K9/0043; A61K9/0073; A61K9/0014; C07C45/00; A61K31/704; C07C49/205; C07C45/72; A61P35/00	None	None	None	None	AGENTE SENSIBILIZADOR DE TUMORES MULTIRRESISTENTES.	La presente invención se refiere al uso del compuesto Cur-[G-2]-OH como un agente sensibilizador en una amplia gama de tumores multirresistentes, especialmente el glioblastoma, los cuales se caracterizan por la sobreexpresión de la vía Nrf2.
MX2016013151A	NOVEL CANNABIDIOL QUINONE DERIVATIVES.	VIVACELL BIOTECHNOLOGY ESPAAA S L (ES)	VIVACELL BIOTECHNOLOGY ESPAAA SL ( ES )	VIVACELL BIOTECHNOLOGY ESPAAA SL	02-Feb-2017	16-Apr-2014	ACTIVE - GRANTED	The present invention relates to novel cannabidiol quinone derivatives of formula (I) (I) wherein R is the carbon atom of a, linear or branched group, represented by: alkyl, aryl, alkenyl, alkynyl, acyl or alkoxycarbonyl groups; or wherein R is the nitrogen atom of a, linear or branched group represented by: alkylamine, arylamine, alkenylamineor alkynylamine groups. The invention also relates to …	None	None	GIOVANNI APPENDINO (IT); MARIA LUZ BELLIDO CABELLO DE ALBA ; EDUARDO MUNOZ BLANCO	WO2014EP57767 (16-Apr-2014)	16-Apr-2014	MX20160013151	C07C69/75; C07C225/28	A61P3/10; A61P35/00; A61P43/00; A61P9/12; A61P9/10; A61P29/00; A61P3/04; A61P25/28; A61P3/00; A61P19/00; A61P1/18; A61P1/04; A61P17/02; A61P1/00; A61P17/00; A61P13/12; A61P17/06; A61P19/02; A61P1/16; A61P25/00; C07C225/28; C07C69/757; C07C69/95; C07C2601/16; C07B2200/07; C07C2602/42; A61K31/12; A61K31/215; A61K31/133	None	None	None	None	NUEVOS DERIVADOS QUINONA DE CANNABIDIOL.	La presente invención se refiere a nuevos derivados quinona de cannabidiol de formula (1) en la que R es el átomo de carbono de un, grupo lineal o ramificado, representado por: grupo alquilo, arilo,alquenilo, alquinilo, acilo o alcoxicarbonilo; o en la que R es el átomo de nitrógeno de un, grupo lineal o ramificado representado por: grupos alquilamino, arilamino, alqueniolamino o alquinilamino. L…
MX2016010952A	NOVEL CANNABIGEROL DERIVATIVES.	VIVACELL BIOTECHNOLOGY ESPAAA S L (ES)	EMERALD HEALTH PHARMA INC ( US )	EMERALD HEALTH PHARMA INC	02-Feb-2017	12-Feb-2015	ACTIVE - GRANTED	The present invention relates to novel cannabigerol quinone derivatives of formula (I) wherein R is the carbon atom of a linear or branched group, represented by: aryl, alkenyl, alkynyl or alcoxycarbonil groups; or wherein R is the nitrogen atom of a linear or branched group, represented by: alkylamino, arylamino, alkenylamino or alkynylamino groups; or, alternatively, R represents a bond between…	None	None	EDUARDO MUNOZ BLANCO (ES); MARIA LUZ BELLIDO CABELLO DE ALBA ; GIOVANNI APPENDINO	EP20140156954 (27-Feb-2014) WO2015EP53032 (12-Feb-2015)	27-Feb-2014 12-Feb-2015	MX20160010952	C07C225/28; C07C50/08; C07C62/38	A61P9/12; A61P3/10; A61P9/10; A61P43/00; A61P35/00; A61P3/00; A61P25/28; A61P29/00; A61P3/04; A61P1/16; A61P1/04; A61P1/18; A61P13/12; A61P17/06; A61P17/00; A61P19/00; A61P25/00; A61P19/02; A61P17/02; A61P1/00; C07C69/95; C07C2601/16; A61K31/122; C07C2601/14; A61K31/125; C07C225/28; A61K31/13; C07C50/28; A61K31/215; A61K31/133; C07C50/00; C07C62/38; C07C50/30; C07C69/757	None	None	None	None	NUEVOS DERIVADOS DE CANNABIGEROL.	La presente invención se refiere a nuevos derivados de quinona de cannabigerol de fórmula (I) en la que R es el átomo de carbono de un grupo lineal o ramificado representado por: grupos arilo, alquenilo, alquinilo o alcoxicarbonilo; o en la que R es el átomo de nitrógeno de un grupo lineal o ramificado, representado por: grupos de alquilamino, arilamino, alquenilamino o alquinilamino; o, como alt…
KR20200035269A	Novel compounds that activate the Nrf2 pathway	None	ALMIRALL SA ( ES )	ALMIRALL SA	02-Apr-2020	08-Aug-2018	ACTIVE - APPLIED	The present invention relates to a peptide compound wherein the peptide compound is a compound of formula (I) ', or a pharmaceutically acceptable salt, or solvate thereof, or an N-oxide, or stereoisomer: (Wherein, R 1 ; R 2 ; s; t; u; Aa 78 and G 1 are as defined herein). The peptide compound is useful for activating the Nrf2 pathway.	1. Peptide compounds (peptide compounds are compounds of formula (I) '), or pharmaceutically acceptable salts, or solvates thereof, or N-oxides, or stereoisomers: [In the formula, R 1 = a hydrogen atom, -CO (C 1- C 4 alkyl) group, -CONH (C 1- C 4 alkyl) group or -Aa 75 -Aa 74 - [L 1 ] m - [Tag 1] n group Represents; = R 2 represents -OH group, -NH 2 group, or -Aa 84 -Aa 85- [L 2 ] p- [Tag 2 ] q g…	Novel compounds that activate the Nrf2 pathway The present invention relates to novel peptides that activate the Nrf2 pathway, and their use in oxidative stress-dependent pathology. The present invention also includes isotope-labeled peptide compounds of the present invention, wherein one or more atoms have the same atomic number, but are replaced by an atom having an atomic mass or mass number d…	None	EP20170382558 (08-Aug-2017) WO2018EP71536 (08-Aug-2018)	08-Aug-2017 08-Aug-2018	KR20207003658	C07K7/08; A61K38/00	A61K38/00; C07K7/08	None	None	None	None	None	None
KR20190139998A	Use of Witania somnifera extract to prevent air pollution related diseases	DSM IP ASSETS BV (NL)	DSM IP ASSETS BV ( NL )	ROYAL DSM NV	18-Dec-2019	23-Apr-2018	ACTIVE - APPLIED	The present invention provides an extract of Withania somnifera (ashwagandha) and its Nrf2-activating ingredient, withaferin A, 12-deoxywithastramonolide, and curesamine (quresimine) relates to systemic detoxification by using A. The transcription factor Nrf2, an important factor in the intracellular translation pathway, when ingested leads to the removal of potentially toxic compounds. At the sa…	1. a) Nuclear factor erythroid 2-related factor 2 (Nrf2) -activating effective amounts of withtaerin A and / or 12-deoxywithastramonolide Withania somnifera extract, b) witaferin A, c) 12-deoxywitastramonolide, d) quresimine A, and e) mixtures thereof An oral composition for use in preventing or ameliorating the adverse effects of air pollution, comprising an active ingredient selected from the g…	Accordingly, one aspect of the present invention Accordingly, another aspect of the present invention provides oral WSE, witaferrin A and / or 12- to improve the risk of adverse effects on the cardiovascular, pulmonary and respiratory systems of or exposed to air pollution. Deoxywitastramonolide and / or curesamine A. In a preferred embodiment, the type of contamination they prevent is air partic…	BENDIK IGOR ; BOEHLENDORF BETTINA ; HUG HUBERT PAUL ; MUSSLER BERND ; RICHARD NATHALIE	EP20170168412 (27-Apr-2017) EP20170172347 (23-May-2017) WO2018EP60301 (23-Apr-2018)	27-Apr-2017 23-May-2017 23-Apr-2018	KR20197034337	A61K36/81; A61K31/355; A61K31/585; A61P9/00; A61P11/00; A61P29/00; A61P39/00	A61K31/202; A61K31/045; A61K31/355; A61K36/81; A61K31/585; A61K31/05; A61K31/07; A61K9/0056; A61K31/58; A61P39/00; A61K45/06; A61K2300/00; A61P29/00; A61P11/00; A61P9/00	None	None	None	None	None	None
KR20190122171A	TAZ PHARMACEUTICAL COMPOSITION COMPRISING TAZ POLYPEPTIDE FOR PREVENTING OR TREATING OF LUNG DISEASE AND METHOD USING THE SAME	UNIV EWHA IND COLLABORATION (KR)	UNIV EWHA IND COLLABORATION ( KR )	UNIV EWHA IND COLLABORATION	29-Oct-2019	19-Apr-2019	ACTIVE - APPLIED	The present invention relates to a pharmaceutical composition for preventing or treating lung disease comprising a TAZ polypeptide and a method using the same, wherein TAZ modulates NRF2-KEAP1 signal transduction to prevent or treat lung disease caused by oxidative stress. The pharmaceutical composition according to an aspect can specifically prevent or treat lung disease caused by oxidative stre…	1. A pharmaceutical composition for preventing or treating lung disease comprising a transcriptional coactivator with PDZ-binding motif (TAZ) polypeptide. 2. The pharmaceutical composition of claim 1, further comprising a Kelch-like ECH-associated protein 1 (KEAP1) polypeptide. 3. The pharmaceutical composition of claim 1, wherein the TAZ polypeptide inhibits the activity of a nuclear factor eryt…	PHARMACEUTICAL COMPOSITION COMPRISING TAZ POLYPEPTIDE FOR PREVENTING OR TREATING OF LUNG DISEASE AND METHOD USING THE SAME} The present invention relates to a pharmaceutical composition for preventing or treating lung disease comprising a TAZ polypeptide and a method using the same.	HWANG EUN SOOK	KR20180045748 (19-Apr-2018)	19-Apr-2018	KR20190046086	A61K38/17; A23L33/18; A61P11/00	A61P11/00; A23L33/18; A23V2200/314; A61K38/1709; A23V2002/00	None	None	None	None	None	None
KR20190117394A	15- E2 COMPOSITION COMPRISING 15-KETO PROSTAGLANDIN E2 FOR ANTI-OXIDATION	SUNGSHIN WOMENS UNIV INDUSTRY ACADEMIC COOPERATION FOUNDATION (KR)	SUNGSHIN WOMENS UNIV INDUSTRY ACADEMIC COOPERATION FOUNDATION ( KR )	SUNGSHIN WOMENS UNIV INDUSTRY ACADEMIC COOPERATION FOUNDATION	16-Oct-2019	05-Apr-2019	ACTIVE - APPLIED	The present invention relates to an antioxidant pharmaceutical composition, a cosmetic composition, and a health functional food composition comprising 15-keto prostaglandin E2 as an active component. In the case of the composition comprising 15-keto prostaglandin E2 according to the present invention increases the activity of an antioxidant enzyme HO-1 by increasing the expression of Nrf2, and a…	1. 5-keto prostaglandin E 2 ( 15-keto prostaglandin E 2 ) comprising an active pharmaceutical composition for antioxidant. 2. The method of claim 1, The 15-keto prostaglandin E 2 is an antioxidant pharmaceutical composition, characterized in that to activate the antioxidant enzyme. 3. The method of claim 2, The antioxidant enzyme is HO-1 (hemeoxygenase-1) characterized in that the pharmaceutical …	Antioxidant composition containing 15-keto prostaglandin E2 as an active ingredient {COMPOSITION COMPRISING 15-KETO PROSTAGLANDIN E2 FOR ANTI-OXIDATION} The present invention relates to an antioxidant composition, and more particularly to an antioxidant pharmaceutical composition, cosmetic composition and health functional food composition comprising 15-keto prostaglandin E 2 as an active ingredi…	NA HYE KYUNG ; LEE JEONG EUN ; LEE JA YOUNG	KR20180040360 (06-Apr-2018)	06-Apr-2018	KR20190040317	A61K31/5575; A61P29/00; A61P35/00; A61P39/06	A61K31/5575; A61P39/06; A61P29/00; A61P35/00	None	None	None	None	None	None
KR20190111949A	NRF2 Activator	BIOGEN MA INC (US)	BIOGEN MA INC ( US )	BIOGEN INC	02-Oct-2019	27-Dec-2017	ACTIVE - APPLIED	Compounds of Formula I, or pharmaceutically acceptable salts thereof, and methods of use and production thereof are provided.	1. A compound represented by formula I or a pharmaceutically acceptable salt thereof: In the formula, R 1 is -CN, -C (O) R a , CH 3 S (O) 2 - or being a C 1- 8 alkyl, the alkyl is substituted with one or more fluorine atoms; R a is H, C 1- 12 alkyl, C 2- 12 alkenyl, C 2- 12 alkynyl, 3 to 12-membered carbocyclyl, 3 to 12-membered heterocyclyl, -OR 11, -SR 14 , -N (R 12 ) 2 , -NR 13 OR 13 , -NR 13 …	One embodiment of the invention includes a method of activating Nrf2 in a subject in need thereof, wherein the method comprises administering to the subject a therapeutically effective amount of a compound described herein, or a pharmaceutically acceptable salt thereof , Activating Nrf2 in the subject. One embodiment of the present invention includes a method of inhibiting KEAP1 protein in a cell…	LUCAS BRIAN STUART ; LIN EDWARD YIN SHIANG ; CAPACCI ANDREW GEORGE ; XIN ZHILI ; ENYEDY ISTVAN ; CHEN TEYU ; JONES JOHN H ; VAN VLOTEN KURT D	US201662439289P (27-Dec-2016) WO2017US68455 (27-Dec-2017)	27-Dec-2016 27-Dec-2017	KR20197022052	C07D217/04; A61K31/47; A61K31/4709; A61K31/506; A61K31/55	C07D223/16; A61P25/28; C07D311/74; C07D217/08; C07D401/06; A61P7/00; C07D413/06; C07D401/04; C07D498/04; C07D498/14; C07D217/04; C07D223/14; C07D405/06; C07D217/22; C07D217/20; C07D405/04; C07D311/76; A61K31/55; A61K31/506; A61K31/4709; A61K31/47	None	None	None	None	None	None
KR20190099183A	radish Nrf2 Nrf2 activating composition containing radish extract as an active ingredient and a method for producing the radish extract	JEJU TECHNOPARK (KR)	JEJU TECHNOPARK ( KR )	JEJU TECHNOPARK	26-Aug-2019	19-Aug-2019	ACTIVE - GRANTED	The present invention relates to a composition for inducing the activation and expression of Nrf2, comprising a radish extract as an effective component, and more particularly, the present invention has confirmed that the composition expresses, by activating a transcription factor, Nrf2, NADPH production regulatory gene, GSH production regulatory gene, quinone detoxification gene, iron regulatory…	1. Contains black radish extract as an active ingredient, The black radish extract is heat-treated 400 g of black radish at 70 to 80 ℃ and hot air dried and extracted from 70% ethanol, The black radish extract is inducing and activating the expression of Nrf2 to regulate the target gene expression inhibiting the differentiation of progenitor cells from adipocytes to adipocytes. 2. According to cl…	Activating composition containing radish extract as an active ingredient and a method for producing the radish extract} The present invention relates to an Nrf2 activating composition comprising a radish extract as an active ingredient and a method for preparing the radish extract. More specifically, the radish extract is a transcription factor Nrf2 (NFE-2 (Nu-2). 2) to the expression and activat…	KIM GI OK (KR); LEE NAM HO ; YANG DA WUN ; HONG SEUNG HYUN ; JUNG YONG HWAN ; OH DONG KWAN	KR20190101005 (19-Aug-2019)	19-Aug-2019	KR20190101005	A61K36/31; A61K31/40	A61K2236/17; A61K2236/333; A61K36/31; A61K31/40	None	None	None	None	None	None
KR20190091455A	NRF2 Compound	GLAXOSMITHKLINE INTELLECTUAL PROPERTY DEVELOPMENT LTD (GB)	GLAXOSMITHKLINE INTELLECTUAL PROPERTY DEVELOPMENT LTD ( GB )	GLAXOSMITHKLINE PLC	06-Aug-2019	11-Dec-2017	ACTIVE - APPLIED	The present invention relates to (R) -3- (1,4-dimethyl-1H-benzo [d] [1,2,3] triazol-5-yl) -3- (3-(((R) -2- Ethyl-2,3-dihydropyrido [2,3-f] [1,4] oxazepin-4 (5H) -yl) methyl) -4-methylphenyl) propanoic acid (I) or a pharmaceutical Acceptable salts, in particular their meglumine salts, pharmaceutical compositions containing the compounds and their use as NRF2 activators.	1. (R) -3- (1,4-dimethyl-1H-benzo [d] [1,2,3] triazol-5-yl) -3- (3-(((R) -2-ethyl-2 , 3-dihydropyrido [2,3-f] [1,4] oxazepin-4 (5H) -yl) methyl) -4-methylphenyl) propanoic acid, or a pharmaceutically acceptable salt thereof. 2. (R) -3- (1,4-dimethyl-1H-benzo [d] [1,2,3] triazol-5-yl) -3- (3-(((R) -2-ethyl-2 , 3-dihydropyrido [2,3-f] [1,4] oxazepin-4 (5H) -yl) methyl) -4-methylphenyl) propanoic ac…	In another aspect, the invention provides (R) -3- (1,4-dimethyl-1H-benzo [d] [1,2,3] triazol-5-yl) -3- (3 as NRF2 activator -(((R) -2-ethyl-2,3-dihydropyrido [2,3-f] [1,4] oxazepin-4 (5H) -yl) methyl) -4-methylphenyl) propanoic acid The use of a compound or a pharmaceutically acceptable salt thereof is provided. The present invention relates to (R) -3- (1,4-dimethyl-1H-benzo [d] [1,2,3] triazol-5…	BROOKS CARL A ; MATTHEWS JAY M	US201662434745P (15-Dec-2016) WO2017IB57804 (11-Dec-2017)	15-Dec-2016 11-Dec-2017	KR20197016791	C07D498/04; A61K31/5365; A61P1/16; A61P9/00	A61K9/007; C07D498/04; A61K9/0053; A61K9/0019; C07C215/12; A61P35/00; A61P13/12; A61P1/16; A61P11/00; A61P9/00; A61P17/06; A61P11/06; A61K31/5365	None	None	None	None	None	None
KR20190088404A	3- (2,3-dihydro-1H-inden-5-yl) propanoic acid derivatives and their use as NRF2 regulators	ASTEX THERAPEUTICS LTD (GB); GLAXOSMITHKLINE INTELLECTUAL PROPERTY DEVELOPMENT LTD (GB)	ASTEX THERAPEUTICS LTD ( GB ),GLAXOSMITHKLINE INTELLECTUAL PROPERTY DEVELOPMENT LTD ( GB )	ASTEX THERAPEUTICS LTD, GLAXOSMITHKLINE PLC	26-Jul-2019	06-Dec-2016	ACTIVE - APPLIED	The present invention relates to compounds of formula (I) and formula (II) and their use as NRF2 modulators. Wherein, B is a benzo-triazolyl, phenyl, triazolo-pyridinyl, or - (CH 2) 2 -, and triazolyl, each of which is unsubstituted or substituted by -C 1-3 alkyl, -OC 1-3 alkyl, CN , - (CH 2 ) 2 -O- (CH 2 ) 2 -OR 4, and halo; D is -C (O) OH, -C ( O) NHSO 2 CH 3, -SO 2 NHC (O) CH 3, 5- ( trifluoro…	1. A compound of formula (I) or a pharmaceutically acceptable salt thereof. here: B is benzotriazolyl, phenyl, triazolo-pyridinyl, or - (CH 2) 2, and triazolyl, each of which is unsubstituted or 1- -C 3 alkyl, -OC 1- 3 alkyl, CN, - (CH 2 ) 2- O- (CH 2 ) 2 -OR 4 and halo; D is -C (O) OH, -C ( O) NHSO 2 CH 3, -SO 2 NHC (O) CH 3, 5- ( trifluoromethyl) -4H-1,2,4- triazol--2 -, lt; / RTI gt; or tetraz…	3- (2,3-dihydro-1H-inden-5-yl) propanoic acid derivatives and their use as NRF2 regulators The present invention relates to aryl analogs, pharmaceutical compositions containing them, and uses thereof as NRF2 modulators. In one embodiment, the present invention relates to a pharmaceutical composition comprising a compound of the invention according to Formulas (I) and (II), or a pharmaceutically a…	BOEHM JEFFREY CHARLES ; CALLAHAN JAMES FRANCIS ; HEIGHTMAN THOMAS DANIEL ; KERNS JEFFREY K ; WOOLFORD ALISON JO ANNE ; YAN HONGXING	WO2016IB57387 (06-Dec-2016)	06-Dec-2016	KR20187017624	C07D403/06; A61K31/4192; A61K31/423; A61P11/00; C07D267/14; C07D413/06; C07D498/04; C07D519/00	A61P11/00; C07D519/00; C07D498/04; C07D413/10; C07D403/06; C07D267/14; C07D413/06; A61K31/423; A61K31/4192	None	None	None	None	None	None
KR20190038507A	Pharmaceutical Composition for Treating Non-small Cell lung Cancer Comprising Glucocorticoids	UNIV AJOU IND ACADEMIC COOP (KR)	UNIV AJOU IND ACADEMIC COOP ( KR )	UNIV AJOU IND ACADEMIC COOP	08-Apr-2019	28-Mar-2019	ACTIVE - GRANTED	The present invention relates to a composition for treating or improving a lung cancer, which contains, as active ingredients, glucocorticoids-based compounds, glucocorticoids-based compounds and mTOR inhibitors, or glucocorticoids-based compounds and AMPK inhibitors. The glucocorticoids-based compounds inhibit cancer cells from growing through NRF2 inhibition in KEAP1 mutation lung cancers or KE…	1. Wherein the pharmaceutical composition comprises at least one glucocorticoid compound selected from the group consisting of clobetasol propionate and mometasone furoate and an AMPK inhibitor. 2. The pharmaceutical composition for treating lung cancer according to claim 1, wherein the AMPK inhibitor is at least one selected from the group consisting of sunitinib and dorsomorphin (compound C). 3…	[0001] The present invention relates to a pharmaceutical composition for treating non-small cell lung cancer, which comprises a glucocorticoid compound, The present invention is directed to compositions for the treatment of lung cancer. It is an object of the present invention to provide a pharmaceutical composition for treating lung cancer which inhibits NRF2 activity which is frequently activat…	JEON SANG MIN	KR20150153296 (02-Nov-2015)	02-Nov-2015	KR20190035841	A61K31/573; A23L33/10; A61K31/436	A61K31/573; A61K31/404; A61K31/436; A61P35/00; A23V2200/308; A23V2002/00; A23L33/10	None	None	None	None	None	None
KR20190038506A	Pharmaceutical Composition for Treating Non-small Cell lung Cancer Comprising Glucocorticoids	UNIV AJOU IND ACADEMIC COOP (KR)	UNIV AJOU IND ACADEMIC COOP ( KR )	UNIV AJOU IND ACADEMIC COOP	08-Apr-2019	28-Mar-2019	ACTIVE - GRANTED	The present invention relates to a composition for treating or improving a lung cancer, which contains, as active ingredients, glucocorticoids-based compounds, glucocorticoids-based compounds and mTOR inhibitors, or glucocorticoids-based compounds and AMPK inhibitors. The glucocorticoids-based compounds inhibit cancer cells from growing through NRF2 inhibition in KEAP1 mutation lung cancers or KE…	1. Wherein the composition comprises at least one glucocorticoid compound selected from the group consisting of clobetasol propionate and mometasone furoate and an mTOR inhibitor. 2. The method of claim 1, wherein the mTOR inhibitor is rapamycin, temsirolimus, Everolimus, Ridaforolimus, AZD-8055, AZD-2014, OSI-027, INK128, PP242, NVP-BEZ235, XL765, BGT226 and PF-04691502. 3. The pharmaceutical co…	[0001] The present invention relates to a pharmaceutical composition for treating non-small cell lung cancer, which comprises a glucocorticoid compound, The present invention is directed to compositions for the treatment of lung cancer. It is an object of the present invention to provide a pharmaceutical composition for treating lung cancer which inhibits NRF2 activity which is frequently activat…	JEON SANG MIN	KR20150153296 (02-Nov-2015)	02-Nov-2015	KR20190035840	A61K31/573; A23L33/10; A61K31/436	A61K31/573; A61K31/404; A61K31/436; A61P35/00; A23L33/10; A23V2002/00; A23V2200/308	None	None	None	None	None	None
KR20190038159A	EC-SOD Composition comprising EC-SOD for improvement and treatment of proteinuria or kidney fibrosis	KIM TAE YOON (KR)	KIM TAE YOON ( KR )	KIM TAE YOON	08-Apr-2019	29-Sep-2017	ACTIVE - APPLIED	The present invention relates to a composition for preventing and treating proteinuria or renal fibrosis containing extracellular superoxide dismutase (EC-SOD) as an active component. More particularly, the present invention relates to a pharmaceutical composition and a food composition for preventing or treating proteinuria or renal fibrosis containing an EC-SOD protein as the active component. …	1. A pharmaceutical composition for preventing or treating proteinuria containing EC-SOD (Human extracellular superoxide dismutase, SOD3) as an active ingredient. 2. The pharmaceutical composition according to claim 1, wherein the EC-SOD protein is a native or recombinant SOD3 protein. 3. The pharmaceutical composition according to claim 2, wherein the EC-SOD protein comprises the amino acid sequ…	TECHNICAL FIELD The present invention relates to a composition for preventing and treating proteinuria or kidney fibrosis containing EC-SOD as an active ingredient, The present invention relates to a composition for the prevention and treatment of proteinuria or renal fibrosis containing EC-SOD as an active ingredient, and more particularly to a composition for preventing or treating proteinuria …	KIM TAE YOON (KR)	KR20170128256 (29-Sep-2017)	29-Sep-2017	KR20170128256	A61K38/17; A23L33/18	A61K38/1709; A23V2200/30; A23L33/18; A23V2002/00	None	None	None	None	None	None
KR20180123796A	Nrf2-NEMO Composition and Method for preventing hypergravity induced Necroptosis through Nrf2-NEMO pathway	SEOUL NAT UNIV RDB FOUNDATION (KR)	SEOUL NAT UNIV RDB FOUNDATION ( KR )	SEOUL NAT UNIV RDB FOUNDATION	20-Nov-2018	10-May-2017	ACTIVE - APPLIED	The present invention relates to a food composition for preventing or ameliorating cell/tissue damage due to hypergravity containing an Nf-kappa-B essential modulator (NEM), and to a method for screening an MEMO expression agent used for preventing or ameliorating the cell/tissue damage by the hypergravity.	1. A pharmaceutical composition for inhibiting Necroptosis comprising an Nrf2 (Nuclear factor erythroid 2-related factor 2) activator. 2. The pharmaceutical composition according to claim 1, wherein the Nrf2 activator is t-butylhydroxyquinone (t-BHQ) or orthiprazole. 3. The pharmaceutical composition according to claim 1, wherein the cell death is caused by hypergra- sion stress. 4. The method ac…	[Technical Field] The present invention relates to a composition and a method for inhibiting cell necrosis caused by overgrowth through Nrf2-NEMO pathway activation, and a method and a composition for preventing hypergravity induced Nrf2-NEMO pathway. The present invention relates to a technique for inhibiting necroptosis caused by overgrowth applied to a cell. In one embodiment, the present inve…	KIM SANG GEON (KR); PARK HYUN WOO (KR); WU HONGMIN (CN); JOO MIN SUNG (KR)	KR20170057929 (10-May-2017)	10-May-2017	KR20170057929	A61K31/05; A23L33/10; A61K31/497; G01N33/50	A23L33/10; A61K31/05; G01N33/5044; A23V2200/30; A61K31/497; A23V2002/00	None	None	None	None	None	None
KR20180117700A	Hydroxymate triterpenoid derivative	VIVACELL BIOTECHNOLOGY ESPAAA S L (ES)	VIVACELL BIOTECHNOLOGY ESPAAA SL ( ES )	VIVACELL BIOTECHNOLOGY ESPAAA SL	29-Oct-2018	03-Oct-2017	ACTIVE - GRANTED	Triterpenoid derivatives and compositions comprising said triterpenoid derivatives of formula (I) are described wherein R is -C (O) NHOH. The triterpenoids and compositions bind to PHD2, stabilize HIF-1 alpha and HIF-2 alpha proteins, activate the HIF pathway in different cell types, induce angiogenesis in human endothelial cells, Reduce neuroprotective activity, antidiabetic activity and in vivo…	1. A triterpene derivative of formula (Ia) or a stereoisomer, pharmaceutically acceptable salt or pharmaceutically acceptable solvate thereof, (Ia) Independently, - AB is selected from a single carbon-carbon bond or a double carbon-carbon bond; - B is selected from methylene (-CH 2 -), olefin methine (= CH-), hydroxymethine [-CH (OH) -] or hydroxylated olefinic carbon [-C (OH) =]; - BC is selecte…	Hydroxymate triterpenoid derivative The present invention relates to novel triterpenoid derivatives and to the synthesis of these compounds. The invention also relates to the treatment of diseases and conditions responsive to and in the treatment, in particular as stabilizers of HIF-1α and HIF-2α proteins, HIF-1 pathway activators and HIF-1α and HIF-2 . The present invention also provides a pharm…	MUNOZ BLANCO EDUARDO ; MINASSI ALBERTO ; BELLIDO CABELLO DE ALBA MARIA LUZ ; APPENDINO GIOVANNI	EP20160193684 (13-Oct-2016) WO2017EP75042 (03-Oct-2017)	13-Oct-2016 03-Oct-2017	KR20187028923	C07J63/00	A61P3/10; A61P7/12; A61P9/10; A61P37/06; A61P9/00; A61P3/06; A61P25/28; A61P3/00; A61P17/02; A61P1/04; A61P11/00; A61P13/12; C07D261/20; C07D231/56; C07C259/08; C07J63/00; C07J63/008	None	None	None	None	None	None
KR20180098191A	Pharmaceutical Composition for Treating Non-small Cell lung Cancer Comprising Glucocorticoids	UNIV AJOU IND ACADEMIC COOP (KR)	UNIV AJOU IND ACADEMIC COOP ( KR )	UNIV AJOU IND ACADEMIC COOP	03-Sep-2018	22-Aug-2018	ACTIVE - GRANTED	The present invention relates to a composition for treating or alleviating lung cancer, comprising, as an active ingredient, a glucocorticoid-based compound, a glucocorticoid-based compound and an mTOR inhibitor, or a glucocorticoid-based compound and an AMPK inhibitor. The glucocorticoid-based compounds inhibit cancer cell growth through NRF2 inhibition in KEAP1 mutant lung cancer or KEAP1 and L…	1. Aminonide, betamethasone valerate, hydrocortisone valerate, flunisolide, flurandrenolide, flumethasone, desonide (see, for example, desonide, beclomethasone dipropionate, triamcinolone acetonide, budesonide, mometasone furoate, and desoxymetasone. Wherein the composition comprises at least one glucocorticoid compound selected from the group consisting of:. 2. The pharmaceutical composition for…	[0001] The present invention relates to a pharmaceutical composition for treating non-small cell lung cancer, which comprises a glucocorticoid compound, The present invention is directed to compositions for the treatment of lung cancer. It is an object of the present invention to provide a pharmaceutical composition for treating lung cancer which inhibits NRF2 activity which is frequently activat…	JEON SANG MIN	KR20150153296 (02-Nov-2015)	02-Nov-2015	KR20180098026	A61K31/573; A23L33/10; A61K31/436	A61K31/573; A61K31/404; A61K31/436; A61P35/00; A23L33/10; A23V2200/308; A23V2002/00	None	None	None	None	None	None
KR20180083146A	Composition for preventing or treating liver disease comprising pericarpium zanthoxyli extracts	INDUSTRY ACADEMIC COORPERATION FOUNDATION DAEGU HAANY UNIV (KR)	INDUSTRY ACADEMIC COORPERATION FOUNDATION DAEGU HAANY UNIV ( KR )	INDUSTRY ACADEMIC COORPERATION FOUNDATION DAEGU HAANY UNIV	20-Jul-2018	12-Jan-2017	ACTIVE - GRANTED	The present invention relates to a composition for preventing, treating, or improving liver diseases, containing an akane extract as an active ingredient. The akane extract of the present invention is excellent in effects of protecting hepatocytes through protection of mitochondria and activation of an Nrf2 pathway while showing hepatoprotective functions without causing cytoxicity to normal cell…	1. A pharmaceutical composition for the prevention or treatment of liver diseases comprising extracts of Chuncheon as an active ingredient. 2. The method according to claim 1, The extract is obtained by using a solvent selected from the group consisting of water, C1 to C4 alcohol, hexane, ethyl acetate, butylene glycol, propylene glycol, glycerin, acetic acid, ether, chloroform and a mixed solven…	TECHNICAL FIELD The present invention relates to a composition for prevention or treatment of liver disease, The present invention relates to a composition for preventing or treating liver disease, which comprises an extract of Leucovie chinensis as an active ingredient. It is an object of the present invention to provide a pharmaceutical composition for the prevention or treatment of liver disea…	PARK SANG MI (KR); KIM SANG CHAN (KR); CHO IL JE (KR); KU SAE KWANG (KR)	KR20170005306 (12-Jan-2017)	12-Jan-2017	KR20170005306	A61K36/74; A23L33/105	A23V2002/00; A61K36/74; A23V2200/30; A23L33/105; Y10S514/893	None	None	None	None	None	None
KR20180080163A	New Biomarker for Diagnosis of Vitiligo Susceptibility and method for predicting assessment using the same	UNIV DONGGUK IND ACAD COOP (KR)	UNIV DONGGUK IND ACAD COOP ( KR )	UNIV DONGGUK IND ACAD COOP	11-Jul-2018	29-Jun-2018	ACTIVE - GRANTED	The present invention relates to a biomarker capable of predicting occurrence of vitiligo and a prediction evaluation method using the same. The present invention has an effect of increasing treatment efficiency of vitiligo by early diagnosis and treatment of vitiligo in a simple and quick manner. Further, the present invention can be usefully used to predict the occurrence of vitiligo in cosmeti…	1. a) collecting a skin sample of a patient suspected of having vitiligo; b) separating the epidermis from the harvested sample; c) culturing keratinocytes from the separated epidermis; d) measuring the Nrf2 protein expression level of the cultured keratinocytes and comparing the expression level of Nrf2 protein in the keratinocytes of the control group; And e) determining that the expression of …	TECHNICAL FIELD [0001] The present invention relates to a biomarker for predicting the incidence of vitiligo, The present invention relates to a biomarker capable of predicting the occurrence of vitiligo and a prediction evaluation method using the biomarker. Accordingly, it is an object of the present invention to provide a composition for diagnostic markers for vitiligo comprising Nrf2 (Nuclear…	AI YOUNG LEE ; HYANG MI KIM	KR20180076075 (29-Jun-2018)	29-Jun-2018	KR20180076075	G01N33/68	G01N33/6854; G01N33/6893; G01N2800/50; G01N2800/20	None	None	None	None	None	None
KR20180018684A	NRF2 modulator	ASTEX THERAPEUTICS LTD (GB); GLAXOSMITHKLINE INTELLECTUAL PROPERTY DEVELOPMENT LTD (GB)	ASTEX THERAPEUTICS LTD ( GB ),GLAXOSMITHKLINE INTELLECTUAL PROPERTY DEVELOPMENT LTD ( GB )	ASTEX THERAPEUTICS LTD, GLAXOSMITHKLINE PLC	21-Feb-2018	15-Jun-2016	ACTIVE - APPLIED	The present invention relates to aryl analogs, pharmaceutical compositions containing them, and uses thereof as NRF2 modulators.	1. A compound of formula (I) or a pharmaceutically acceptable salt thereof. here: B is benzotriazolyl, phenyl, triazolo-pyridinyl, or - (CH 2) 2, and triazolyl, each of which is unsubstituted or 1- -C 3 alkyl, -OC 1- 3 alkyl, CN, - (CH 2 ) 2- O- (CH 2 ) 2 -OR 4 and halo; D is -C (O) OH, -C ( O) NHSO 2 CH 3, -SO 2 NHC (O) CH 3, 5- ( trifluoromethyl) -4H-1,2,4- triazol--2 -, lt; / RTI gt; or tetraz…	NRF2 modulator The present invention relates to aryl analogs, pharmaceutical compositions containing them, and uses thereof as NRF2 modulators. In one embodiment, the present invention relates to a pharmaceutical composition comprising a compound of the invention according to Formulas (I) and (II), or a pharmaceutically acceptable salt thereof, and a pharmaceutically acceptable excipient. In part…	KERNS JEFFREY K ; YAN HONGXING ; CALLAHAN JAMES FRANCIS ; HEIGHTMAN THOMAS DANIEL ; BOEHM JEFFREY CHARLES ; WOOLFORD ALISON JO ANNE	US201562175505P (15-Jun-2015) WO2016IB53545 (15-Jun-2016)	15-Jun-2015 15-Jun-2016	KR20187000829	C07D403/10; A61K9/00; A61K31/4192; A61K31/553; A61P11/06; C07D267/14; C07D403/06; C07D498/04	C07D498/04; A61P11/06; C07D267/14; C07D519/00; A61K9/0019; C07D403/10; A61K31/421; C07D413/06; A61K31/5513; A61K9/007; C07D403/06; C07D413/10; A61K31/553; A61K31/403; A61K9/0053; A61P11/00; A61K31/4192	None	None	None	None	None	None
KR20180018683A	NRF2 modulator	ASTEX THERAPEUTICS LTD (GB); GLAXOSMITHKLINE INTELLECTUAL PROPERTY DEVELOPMENT LTD (GB)	ASTEX THERAPEUTICS LTD ( GB ),GLAXOSMITHKLINE INTELLECTUAL PROPERTY DEVELOPMENT LTD ( GB )	ASTEX THERAPEUTICS LTD, GLAXOSMITHKLINE PLC	21-Feb-2018	15-Jun-2016	ACTIVE - APPLIED	Aryl analogs, pharmaceutical compositions containing them and uses thereof as NRF2 modulators are provided.	1. A compound of formula (I) or a pharmaceutically acceptable salt thereof. here, B is benzotriazolyl, phenyl, triazolo-pyridinyl or - (CH 2) 2, and triazolyl, each of which is unsubstituted or 1- -C 3 alkyl, -OC 1- 3 alkyl, CN, - (CH 2 ) 2- O- (CH 2 ) 2 -OR 4, and halo; D is -C (O) OH, -C ( O) NHSO 2 CH 3, -SO 2 NHC (O) CH 3, 5- ( trifluoromethyl) -4H-1,2,4- triazol--2 -, lt; / RTI gt; or tetraz…	NRF2 modulator The present invention relates to aryl analogs, pharmaceutical compositions containing them, and uses thereof as NRF2 modulators. In one aspect, the present invention provides a pharmaceutical composition comprising a compound of the invention according to formula (I), or a pharmaceutically acceptable salt thereof, and a pharmaceutically acceptable excipient. In particular, the pres…	KERNS JEFFREY K ; CALLAHAN JAMES FRANCIS ; YAN HONGXING ; HEIGHTMAN THOMAS DANIEL ; GRIFFITHS JONES CHARLOTTE MARY ; WOOLFORD ALISON JO ANNE ; LI TINDY ; LAKDAWALA SHAH AMI ; DAVIS RODERICK S ; NORTON DAVID ; GOODWIN NICOLE CATHLEEN ; JIN YUN ; HAMILTON PARIS L ; BOEHM JEFFREY CHARLES	US201562175510P (15-Jun-2015) WO2016CN85806 (15-Jun-2016)	15-Jun-2015 15-Jun-2016	KR20187000828	C07D413/10; A61K9/00; A61K31/4192; A61K31/553; A61P11/06; C07D249/18; C07D267/14	C07D249/18; A61P35/00; C07D487/08; C07D233/60; A61P11/00; A61P9/00; A61P27/00; A61P37/00; A61P25/00; C07D451/02; C07D267/14; C07D487/04; A61K9/0053; C07D471/04; C07D405/14; C07D273/01; A61K9/0019; C07D403/14; A61K31/4192; C07D498/04; C07D401/10; C07D233/64; C07D413/14; C07D403/10; C07D405/10; C07D255/04; A61P11/06; C07D401/14; C07D413/10; A61K31/553; A61K9/007	None	None	None	None	None	None
KR20180017038A	NRF2 modulator	ASTEX THERAPEUTICS LTD (GB); GLAXOSMITHKLINE INTELLECTUAL PROPERTY DEVELOPMENT LTD (GB)	ASTEX THERAPEUTICS LTD ( GB ),GLAXOSMITHKLINE INTELLECTUAL PROPERTY DEVELOPMENT LTD ( GB )	ASTEX THERAPEUTICS LTD, GLAXOSMITHKLINE PLC	20-Feb-2018	15-Jun-2016	ACTIVE - APPLIED	The present invention relates to aryl analogs of formula (I), pharmaceutical compositions containing them and their use as Nrf2 modulators.	1. A compound of formula (I) or a pharmaceutically acceptable salt thereof. B is benzotriazolyl, phenyl, triazolo-pyridinyl, or - (CH 2) 2, and triazolyl, each of which is unsubstituted or 1- -C 3 alkyl, -OC 1- 3 alkyl, CN, - (CH 2 ) 2- O- (CH 2 ) 2 -OR 4 and halo; D is -C (O) OH, -C ( O) NHSO 2 CH 3, -SO 2 NHC (O) CH 3, 5- ( trifluoromethyl) -4H-1,2,4- triazol--2 -, lt; / RTI gt; or tetrazolyl; …	NRF2 modulator The present invention relates to aryl analogs, pharmaceutical compositions containing them and their use as Nrf2 modulators. In one embodiment, the present invention relates to a pharmaceutical composition comprising a compound of the invention according to formula (I), or a pharmaceutically acceptable salt thereof, and a pharmaceutically acceptable excipient. In particular, the in…	KERNS JEFFREY K ; LI TINDY ; YAN HONGXING ; HEIGHTMAN THOMAS DANIEL ; WOOLFORD ALISON JO ANNE ; GRIFFITHS JONES CHARLOTTE MARY ; WILLEMS HENDRIKA MARIA GERARDA	US201562175501P (15-Jun-2015) WO2016IB53544 (15-Jun-2016)	15-Jun-2015 15-Jun-2016	KR20177035736	C07D249/18; A61K9/00; A61K31/4192; A61P11/06	C07D249/18; A61P11/00; A61K9/007; A61K9/0019; A61P11/06; A61K9/0053; A61K31/4192	None	None	None	None	None	None
KR20180009627A	Composition for improving male reproduction capability comprising anthocyanin nanocomplex	CATHOLIC UNIV KOREA IND ACADEMIC COOPERATION FOUNDATION (KR)	CATHOLIC UNIV KOREA IND ACADEMIC COOPERATION FOUNDATION ( KR )	CATHOLIC UNIV KOREA IND ACADEMIC COOPERATION FOUNDATION	29-Jan-2018	19-Jul-2016	ACTIVE - APPLIED	The present invention relates to a composition for improving male reproduction capability comprising anthocyanin nanocomplex as an active ingredient. The composition increases expression of Nrf2, HO-1 or SOD in spermary cells in which oxidative stress is introduced and shows excellent spermary protective effects through antioxidation effects, thereby being usefully used for a pharmaceutical compo…	1. A composition for improving male reproductive function comprising an anthocyanin nanocomposite. 2. The composition of claim 1, wherein the anthocyanin nanocomposite is an anthocyanin and chondroitin sulfate ion-bound. 3. The composition of claim 2, wherein the anthocyanin and chondroitin sulfate are mixed in a weight ratio of 0.1: 1 to 10: 1. 4. 3. The composition of claim 2, wherein the antho…	TECHNICAL FIELD The present invention relates to a composition for improving male reproductive function comprising an anthocyanin nanocomposite as an active ingredient, The present invention relates to a composition for improving male reproductive function comprising an anthocyanin nanocomposite as an active ingredient. It is an object of the present invention to provide a composition for improvi…	BAE WOONG JIN (KR); KIM SAE WOONG (KR); NA KUN (KR)	KR20160091598 (19-Jul-2016)	19-Jul-2016	KR20160091598	A23L1/00; A23L1/30	A23V2250/25; A23P10/00; A23L33/105; A23V2250/2104; A23V2200/31; A23V2200/30; A23V2002/00	None	None	None	None	None	None
KR20170133727A	Nrf2 Nrf2 Nrf2 activator Nrf2 induction revitalizing agent Revitalizing cosmetics containing the same and Manufacturing method thereof	RICH CHEM CO LTD (KR)	RICH CHEM CO LTD ( KR )	RICH CHEM CO LTD	06-Dec-2017	26-May-2016	ACTIVE - GRANTED	The present invention relates to an Nrf2 activator ensuring high active oxygen scavenging activities, a cosmetic product using the same, a serum-type cosmetic product, and production method thereof. More specifically, the present invention is to produce cosmetic product with excellent antioxidant functions and bring enhancement in skin elasticity. To this end, an inula flower extract is added as …	1. An Nrf2 activator comprising a lyophilized extract. 2. The method according to claim 1, wherein the active oxygen scavenging activity is converted into the equivalent amount of Trolox (6-hydroxy-2,5,7,8-tetramethylchroman-2-carboxylic acid) (Oxygen Radical Antioxidant Capacity) value is 90 to 110 mM TE / g. 3. Aqueous solution; Emulsion; An activator of Nrf2 of claim 1; Spices; And purified wa…	Nrf2 activator, Nrf2 induction revitalizing agent, cosmetics containing the same, and a method of manufacturing the same. [0002] The present invention relates to an Nrf2 activator, an Nrf2 induction revitalizing agent, The present invention relates to a Nrf2 activator having high active oxygen scavenging activity, a preparation containing the Nrf2 activator which effectively restores stressed and…	LEE CHUNG GEAN (KR); DO KI HOAN (KR); LEE YONG GEOL (KR); SONG HONG SOO (KR)	KR20160064876 (26-May-2016)	26-May-2016	KR20160064876	A61K8/97; A61K8/02; A61K8/06; A61Q19/00	A61K8/06; A61Q19/00; A61K8/735; A61K8/9789; A61K2800/80; A61K8/97; A61K8/02	None	None	None	None	None	None
KR20170133719A	Nrf2 Nrf2 Nrf2 activator Nrf2 induction revitalizing agent Revitalizing cosmetics containing the same and Manufacturing method thereof	RICH CHEM CO LTD (KR)	RICH CHEM CO LTD ( KR )	RICH CHEM CO LTD	06-Dec-2017	26-May-2016	ACTIVE - GRANTED	The present invention relates to an Nrf2 activator ensuring high active oxygen scavenging activities, a cosmetic product using the same, a serum-type cosmetic product, and production method thereof. More specifically, the present invention is to produce cosmetic product with excellent antioxidant functions and bring enhancement in skin elasticity. To this end, an inula flower extract and a Rhei U…	1. An Nrf2 activator comprising a lyophilized extract and a species rhubarb extract. 2. [Claim 2] The Nrf2 activator according to claim 1, wherein the Nrf2 activator comprises 1: 0.5 ~ 2 wt. 3. 2. The Nrf2 activator according to claim 1, wherein the concentration of the lyophilized extract is 0.005 to 0.30%, and the concentration of the extract is 0.01 to 0.4%. 4. 2. The method according to claim…	Nrf2 activator, Nrf2 induction revitalizing agent, cosmetics containing the same, and a method of manufacturing the same. [0002] The present invention relates to an Nrf2 activator, an Nrf2 induction revitalizing agent, The present invention relates to a Nrf2 activator having high active oxygen scavenging activity, a preparation containing the Nrf2 activator which effectively restores stressed and…	LEE CHUNG GEAN (KR); DO KI HOAN (KR); LEE YONG GEOL (KR); SONG HONG SOO (KR)	KR20160064859 (26-May-2016)	26-May-2016	KR20160064859	A61K8/97; A61K8/06; A61Q19/08	A61K8/97; A61Q19/08; A61K2800/80; A61K8/06	None	None	None	None	None	None
KR20170124006A	Method for predicting antioxidation	AMOREPACIFIC CORP (KR); THERAGEN ETEX CO LTD (KR)	AMOREPACIFIC CORP ( KR ),THERAGEN ETEX CO LTD ( KR )	AMOREPACIFIC CORP, THERAGEN ETEX CO LTD	09-Nov-2017	29-Apr-2016	ACTIVE - APPLIED	The present specification, as a method for providing information about anti-oxidation ability, discloses a method for providing information about anti-oxidation ability, which comprises the following steps: measuring one or more of rs4880 single nucleotide polymorphism (SNP) of a SOD2 gene, rs1050450 SNP of a GPX1 gene, rs1800566 SNP of a NQO1 gene, rs6721961 SNP of a NFE2L2 gene, rs662 SNP of a …	1. As a method for providing information on the antioxidant ability, The rs4880 single nucleotide polymorphism (SNP) of the SOD2 gene, the rs1050450 single nucleotide polymorphism (SNP) of the GPX1 gene, the rs1800566 single nucleotide polymorphism SNP of the NQO1 gene, the rs6721961 single nucleotide polymorphism SNP of the NFE2L2 gene, Measuring one or more of the single nucleotide polymorphism…	In another aspect, the object of the present invention is to accurately predict the degree of production of active oxygen and the like, and the ability to protect against oxidative stress through a specific genotype. In another aspect, an object of the present invention is to accurately predict an individual's antioxidant ability by reflecting the degree of association of a specific genotype and …	KO EUN BI (KR); SUH BYUNG FHY (KR); AHN JI HONG (KR); YI SUNG WON (KR); JIN MIN JOO (KR); KIM SEONG JIN (US); HONG KYUNG WON (KR); KIM IN YOUNG (KR); PARK BO REUM (KR)	KR20160053486 (29-Apr-2016)	29-Apr-2016	KR20160053486	C12Q1/68; G06F19/22	C12Q2600/158; C12Q2600/156; G16B30/00; C12Q1/6883	None	None	None	None	None	None
KR20170115472A	Pharmaceutical composition for the prevention and treatment of neurodegenerative disease comprising Coriandrum sativum L. as an active ingredient	UNIVINDUSTRY COOP (KR)	UNIV KYUNG HEE UNIV IND COOP	UNIV KYUNG HEE UNIV IND COOP	17-Oct-2017	22-Sep-2017	ACTIVE - GRANTED	The present invention relates to a process for the preparation of coriandrumsativumL. ; The present invention relates to a composition for prevention and treatment of degenerative brain diseases, which comprises fractions prepared from extracts of Nrf2 and CS as an active ingredient. More particularly, And inhibit the overproduction of ROS, resulting in an increase in MPP + toxicity Since the fra…	1. A pharmaceutical composition for the prevention or treatment of Parkinson's disease comprising an extract of Coriandrum sativum L. (CS) or a fraction thereof as an active ingredient. 2. The method of claim 1 wherein the coriander extract is aerial parts coriander (Coriandrum sativum L. aerial part; CSE). Lt; / RTI gt;. 3. [Claim 2] The pharmaceutical composition according to claim 1, wherein t…	TECHNICAL FIELD The present invention relates to a pharmaceutical composition for preventing and treating degenerative brain diseases containing an extract of corn steep liquor as an active ingredient, The present invention relates to a process for the preparation of coriandrumThe present invention relates to a composition for preventing and treating degenerative brain diseases, which comprises a…	OH MYUNG SOOK (KR); PARK GUN HYUK (KR); KIM JEONG HEE (KR)	KR20170122746 (22-Sep-2017)	22-Sep-2017	KR20170122746	A61K36/23; A61K36/00	A61K36/23; A61K36/00	None	None	None	None	None	None
KR20170058562A	Nrf-2 METHOD FOR PREPARING AN LICORICE EXTRACT OF Nrf-2 ACTIVATOR AND COSMETIC COMPOSITION COMPRISING THE SAME	DAEBONG LS LTD (KR)	DAEBONG LS LTD ( KR )	DAEBONG LS LTD	29-May-2017	19-Nov-2015	ACTIVE - GRANTED	The present invention relates to use of a licorice extract for enhancing activity of Nrf-2, a method for preparing the same, and a cosmetic composition comprising the same. More specifically, the method for preparing the composition for enhancing activity of Nrf2 comprises the following steps: extracting the Nrf2 activating composition, comprising a licorice extract as an active ingredient, and l…	1. A composition for promoting Nrf2 activity comprising an extract of licorice as an active ingredient. 2. The composition of claim 1, wherein the licorice extract is fractionated with water and ethyl acetate to exclude cytotoxic or skin irritant components and water fractions. 3. Licorice is the carbon number C One To C 4 To an alcohol solvent; Lyophilizing the extract to obtain a powder; Obtain…	The present invention relates to a method for producing a licorice extract promoting Nrf2 activity and a cosmetic composition containing the same. Patent Application No. 10-1081914 B1 (composition for external application for skin containing an extract extracted from a crude drug mixture) includes a composition for external application for skin comprising ginseng, liquorice, persimmon, persimmon,…	PARK JEONG OK (KR); JOO CHUL GUE (KR); PARK SE JEONG (KR); PARK JIN OH (KR); PARK SOO NAM (KR)	KR20150162285 (19-Nov-2015)	19-Nov-2015	KR20150162285	A61K8/97; A61K8/02; A61Q19/00	A61K8/0212; A61Q19/00; A61K8/97; A61K8/0208; A61K8/02	None	None	None	None	None	None
KR20170055482A	SUSTAINED-RELEASE PHARMACEUTICAL COMPOSITION FOR TREATING AND PREVENTING OPHTHALMIC DISEASES	DAIICHI SANKYO CO LTD (JP)	DAIICHI SANKYO CO LTD ( JP )	DAIICHI SANKYO CO LTD	19-May-2017	09-Sep-2015	ACTIVE - APPLIED	The present invention relates to a therapeutic agent containing a terpenoid derivative having an ability to activate the Keap1 / Nrf2 / ARE signal transduction pathway, an anti-inflammatory action and a cytoprotective action, and a terpenoid derivative thereof as an active ingredient, And to a sustained-release pharmaceutical composition which is effective for the treatment and prevention of post…	1. (I): lt; EMI ID = [Chemical Formula 1] Lt; / RTI gt;. 2. A terpenoid derivative having the following physicochemical properties: 1) Properties of the substance: colorless powdery substance 2) Molecular formula: C 32 H 43 NO 5 3) Molecular weight: 521 (as measured by ESI mass spectrometry) 4) High-resolution LC-ESI The precise mass, [M + H] + , measured by mass spectrometry is as follows. Found…	TECHNICAL FIELD [0001] The present invention relates to a sustained-release pharmaceutical composition for treating and preventing eye diseases, The present invention relates to a method for treating and preventing ocular diseases caused by oxidative stress, which comprises a terpenoid derivative having an ability of activating the Keap1 / Nrf2 / ARE signal transduction pathway and having excelle…	KASUYA YUJI ; NAKAGAMI YASUHIRO ; HATANO EMIKO ; INOUE TATSUYA ; YOSHIDA KAZUHIRO ; KOMORIYA SATOSHI ; MURAKAMI YOKO ; IWASAKI MASARU ; SAKAMOTO ATSUNOBU ; MASUDA KAYOKO ; MINAMI MASAKO ; IIZUKA MAYUMI ; ONO YASUNORI ; OHNUKI TAKASHI	JP20140183854 (10-Sep-2014) WO2015JP75535 (09-Sep-2015)	10-Sep-2014 09-Sep-2015	KR20177006634	C07J63/00; C07J71/00; C12P33/00	A61K9/1647; C07J71/001; A61K9/204; A61K31/58; Y02A50/473; C07J63/008; A61P27/02; A61K9/0048; C12P33/00	None	None	None	None	None	None
KR20170051261A	Pharmaceutical Composition for Treating Non-small Cell lung Cancer Comprising Glucocorticoids	AJOU UNIV INDUSTRYACADEMIC COOP (KR)	UNIV AJOU IND ACADEMIC COOP ( KR )	UNIV AJOU IND ACADEMIC COOP	11-May-2017	18-Oct-2016	ACTIVE - GRANTED	The present invention relates to a composition for treating or alleviating non-small cell lung cancer, wherein the composition comprises, as an active ingredient: a glucocorticoid-based compound; a glucocorticoid-based compound and an mTOR inhibitor; or a glucocorticoid-based compound and an AMPK inhibitor. The glucocorticoid-based compound inhibits the growth of cancer cells by suppressing NRF2 …	1. But are not limited to, clobetasol propionate, amcinonide, betamethasone valerate, hydrocortisone valerate, flunisolide, flurandrenolide, Flumethasone, desonide, beclomethasone dipropionate, triamcinolone acetonide, budesonide, mometasone fructoate (also known as lt; RTI ID = 0.0 gt; mometasone furoate, and desoxymetasone. The pharmaceutical composition for treating non-small cell lung cancer,…	[0001] The present invention relates to a pharmaceutical composition for treating non-small cell lung cancer, which comprises a glucocorticoid compound, The present invention is directed to techniques for the treatment of lung cancer, particularly non-small cell lung cancer. It is an object of the present invention to provide a pharmaceutical composition for the treatment of non-small cell lung c…	JEON SANG MIN (KR)	KR20150153296 (02-Nov-2015)	02-Nov-2015	KR20160135006	A61K31/573; A23L33/10; A61K31/436	A61K31/573; A61K31/404; A61K31/436; A61P35/00; A23V2200/308; A23L33/10; A23V2002/00	None	None	None	None	None	None
KR102090836B1	ORAL FORMULATIONS FOR PROMOTING CELLULAR PURIFICATION	NSE PRODUCTS INC (US)	BARGER JAMIE LOUIS ( US ),BARTLETT MARK ( US ),FERGUSON SCOTT B ( US ),MASTALOUDIS ANGELA ( US ),NSE PRODUCTS INC ( US ),PROLLA TOMAS ALBERTO ( US ),WEINDRUCH RICHARD ( US ),WOOD STEVE ( US )	BARGER JAMIE LOUIS, BARTLETT MARK, FERGUSON SCOTT B, MASTALOUDIS ANGELA, NSE PRODUCTS INC, PROLLA TOMAS ALBERTO, WEINDRUCH RICHARD, WOOD STEVE	18-Mar-2020	14-Mar-2012	ACTIVE - GRANTED	Oral preparations contain a number of substances that promote cell detoxification. Substances may be included as modulating the expression of an Nrf2-associated gene upon ingestion of an oral preparation by an individual, wherein the Nrf2-associated gene is at least one gene encoding an intrinsic antioxidant, and at least one encoding a cytotoxic agent. It contains the gene. Additionally, at leas…	1. delete. 2. delete. 3. delete. 4. delete. 5. delete. 6. delete. 7. delete. 8. delete. 9. delete. 10. delete. 11. delete. 12. delete. 13. delete. 14. delete. 15. delete. 16. delete. 17. delete. 18. delete. 19. A method for promoting intracellular detoxification of an individual other than a human, comprising administering to the individual an oral preparation comprising a number of substances th…	Aspects of the invention are further described in accordance with the following exemplary embodiments. These examples should not be regarded as limiting of the disclosure, but are merely intended to direct those skilled in the art in the practice of the present invention. It will be apparent to those skilled in the art that numerous changes in form, uses and implementation details can be made wit…	MASTALOUDIS ANGELA (US); WOOD STEVE (US); BARGER JAIME LOUIS (US); WEINDRUCH RICHARD (US); POLLA TOMAS ALBERTO (US); BARTLETT MARK (US); FERGUSON SCOTT B (US)	US201161452478P (14-Mar-2011) WO2012US29136 (14-Mar-2012)	14-Mar-2011 14-Mar-2012	KR20137026684	A61K9/48; A61K9/20; A61K36/31; A61K36/752; A61K48/00	A61K31/07; A61K36/736; A61K31/353; A61P17/00; A61K45/06; A61P43/00; A61K31/385; A23L33/105; A61K36/31; A61K36/87; A61K31/01; A61K31/05; A61P39/02; A61K36/63; A61K36/752; A61K31/122; A61P39/06; A61K31/192; A61K31/12; A61K36/258; A61P29/00; A61K36/185; A61K2300/00	None	None	None	None	None	None
KR102088441B1	Nrf2 Complex agent improving skin for cosmetic composition Nrf2 induction revitalizing cosmetic composition containing the same Revitalizing cosmetics containing the same and Manufacturing method thereof	LEE CHUNG GEAN (KR)	LEE CHUNG GEAN ( KR )	LEE CHUNG GEAN	12-Mar-2020	05-Apr-2019	ACTIVE - GRANTED	The present invention relates to a skin improvement complex agent having a high activity free radical scavenging activity as well as an NO activity suppression and skin whitening effect, a cosmetic product using this, a serum type (including a mask pack), and a method for manufacturing the same, more specifically To be described, as a skin improvement complex agent, by introducing two other subst…	1. Includes an extract mixture comprising a sunbokhwa extract, a species rhubarb extract, a desmarestia tabacoides extract, and a safflower extract fermentation product in a weight ratio of 1: 0.3 ~ 0.5: 0.5 ~ 1.0: 0.4 ~ 0.7, The tobacco leaf aroma extract, when the concentration of the tobacco leaf aroma extract is 10 to 200ppm, measured according to the following equation 1, cosmetic compositio…	The skin improvement complex for cosmetic of the present invention includes a sunbok extract, which comprises mixing 4 to 10 parts by weight of sunbokhwa with respect to 100 parts by weight of purified water to prepare a raw material; Obtaining the extract by extracting the raw material by performing hot water extraction for 4 to 8 hours at 90 to 100 ° C; Preparing a primary filtrate obtained by …	LEE CHUNG GEAN (KR)	KR20190040254 (05-Apr-2019)	05-Apr-2019	KR20190040254	A61K8/9789; A61K8/34; A61K8/368; A61K8/49; A61K8/9711; A61K8/9794; A61Q19/00; A61Q19/02	A61K8/9711; A61K8/4926; A61K2800/85; A61K2800/5922; A61Q19/02; A61K2800/522; A61K8/368; A61K8/9794; A61K8/9789; A61K8/347; A61Q19/00	None	None	None	None	None	None
KR102088439B1	Nrf2 Nrf2 Nrf2 active complex Nrf2 induction revitalizing agent Revitalizing cosmetics containing the same and Manufacturing method thereof	LEE CHUNG GEAN (KR)	LEE CHUNG GEAN ( KR )	LEE CHUNG GEAN	12-Mar-2020	21-Mar-2019	ACTIVE - GRANTED	The present invention relates to a Nrf2 active complex agent having a high activity oxygen scavenging activity as well as an NO activity suppression and skin whitening effect, a cosmetic product using the same, a serum type (including a mask pack), and a method for manufacturing the same, more specifically In other words, as Nrf2 activator, two other substances are introduced together with the su…	1. delete. 2. delete. 3. delete. 4. delete. 5. delete. 6. 15-20% by weight of the aqueous solution; Oil solution 18 to 25% by weight; Nrf2 activated complex 1 to 10% by weight; Fragrance 0.05 to 1% by weight; And the remaining amount of purified water; The aqueous solution is 0.1 to 2 parts by weight of a metal ion blocking agent, 0.5 to 2 parts by weight of a thickener, 40 to 80 parts by weight …	The activating complex of Nrf2 of the present invention includes a sunbok extract, which is prepared by mixing 4 to 10 parts by weight of sunbokhwa with respect to 100 parts by weight of purified water; Obtaining the extract by extracting the raw material by performing hot water extraction for 4 to 8 hours at 90 to 100 ° C; Preparing a primary filtrate obtained by first filtering the extract; Aft…	LEE CHUNG GEAN (KR)	KR20190032249 (21-Mar-2019)	21-Mar-2019	KR20190032249	A61K8/9789; A61K8/368; A61K8/9711; A61Q19/00; A61Q19/02	A61K2800/522; A61Q19/00; A61K8/9789; A61K2800/591; A61Q19/02; A61K8/368; A61K8/9711	None	None	None	None	None	None
KR102073760B1	Cosmetics having anti-oxidant and anti-wrinkle and Manufacturing method thereof	SCM TECH CO LTD (KR); SKIN IN LOVE DREAM COSMETIC CO LTD (KR)	SCM TECH CO LTD ( KR ),SKIN IN LOVE DREAM COSMETIC CO LTD ( KR )	SCM TECH CO LTD, SKIN IN LOVE DREAM COSMETIC CO LTD	02-Mar-2020	27-Nov-2018	ACTIVE - GRANTED	The present invention relates to an anti-aging cosmetics and a method for manufacturing the same, more specifically, a cosmetic having an optimal composition and composition ratio using the extract 칡, skin damage caused by free radicals (ROS) by increasing the activity of Nrf2 in the skin The present invention relates to a multi-target anti-aging cosmetic having excellent skin protection and skin…	1. delete. 2. delete. 3. delete. 4. delete. 5. In the cream formulation cosmetic manufacturing method, it is prepared by mixing 2-15 parts by weight of Root Root Extract, based on 100 parts by weight of the cosmetic of the cream formulation, The Root Root Extract With respect to 100 parts by weight of butylene glycol at a concentration of 95.0 to 99.99% by volume, after preparing a mixed solution…	Antioxidant and anti-wrinkle cosmetics and its manufacturing method {Cosmetics having anti-oxidant and anti-wrinkle and Manufacturing method The present invention relates to an anti-aging cosmetics and a method for producing the same using Root Root Extract. Taken together, photoaging is a phenomenon in which free radicals generated by UV light cause a combination of extracellular matrix synthesi…	LEE DAE SUP ; LEE SU YEON ; LEE JONG HUN	KR20180148483 (27-Nov-2018)	27-Nov-2018	KR20180148483	A61K8/9789; A61K8/06; A61Q19/08	A61Q19/08; A61K8/9789; A61K2800/10; A61K8/06	None	None	None	None	None	None
KR102057091B1	Nrf2 Nrf2 PEG free solubilizer for Nrf2 induction revitalizing agent Nrf2 induction revitalizing agent Revitalizing cosmetics containing the same and Manufacturing method thereof	LEE CHUNG GEAN (KR)	LEE CHUNG GEAN ( KR )	LEE CHUNG GEAN	18-Dec-2019	05-Apr-2019	ACTIVE - GRANTED	The present invention a solubilizer used in preparation of an Nrf2 induction revitalizing agent by using an Nrf2 activating complex having high active oxygen scavenging activity as well as inhibiting NO activation and having a skin whitening effect; an Nrf2 induction revitalizing agent manufactured by using the same, cosmetics, essence type cosmetics (including facial mask packs), and a method fo…	1. delete. 2. delete. 3. 15 to 20% by weight of the aqueous solution, 18 to 25% by weight of the emulsion, 1 to 10% by weight of the activated complex of Nrf2, 0.1 to 2% by weight of the sebum free solubilizer, 0.05 to 1% by weight of the perfume and the remaining amount of purified water , The aqueous solution includes a skin conditioning agent, a metal ion sequestrant, a thickener, a moisturize…	It is also an object of the present invention to provide a PEG free solubilizer for use in the preparation of an rf2 induction revitalizing agent using the activating complex of Nrf2. The activating complex of Nrf2 of the present invention relates to a complex agent that enhances the Nrf2 activating effect of the Nrf2 activating agent having the trituration extract of Korean Patent No. 10-1857526…	LEE CHUNG GEAN (KR)	KR20190040259 (05-Apr-2019)	05-Apr-2019	KR20190040259	A61K8/9789; A61K8/34; A61K8/368; A61K8/46; A61K8/9711; A61Q19/00; A61Q19/02	A61K8/347; A61K8/9711; A61Q19/00; A61K8/46; A61K8/368; A61K2800/5922; A61Q19/02; A61K2800/85; A61K2800/522; A61K8/9789	None	None	None	None	None	None
KR102023339B1	TISSUE-PRESERVING LIQUID AND TISSUE-PRESERVING METHOD	UNIV OSAKA (JP)	UNIV OSAKA ( JP )	UNIV OSAKA	20-Sep-2019	03-Jul-2013	ACTIVE - GRANTED	The present invention provides a tissue preservation solution that is excellent in preservation of tissues, organs and cells, and is useful in the fields of regenerative medicine and transplantation medicine. The tissue preservation liquid of this invention is characterized by containing the compound which has an Nrf2 activation action. The compound having an Nrf2 activating action is preferably …	1. A tissue preservation liquid containing a compound having an Nrf2 activating action, wherein the tissue preservation liquid is Hanks' equilibrium salt solution containing epselen and / or tert-butylhydroquinone. 2. delete. 3. delete. 4. delete. 5. delete. 6. delete. 7. delete. 8. The tissue preservation liquid of Claim 1 which is a Hanks equilibrium salt solution containing eepselen. 9. A tiss…	TISSUE-PRESERVING LIQUID AND TISSUE-PRESERVING METHOD} The present invention relates to tissue preservation liquid and tissue preservation method for preserving the tissue, organs, cells and the like constituting the organism. An object of the present invention is to provide a tissue preservation liquid that is excellent in the preservation of tissues, organs, cells, etc. constituting an organism…	HAYASHI RYUHEI (JP); NISHIDA KOHJI (JP); KATORI RYOSUKE (JP)	JP20120164902 (25-Jul-2012) WO2013JP68283 (03-Jul-2013)	25-Jul-2012 03-Jul-2013	KR20157004565	A01N1/02	A01N1/0226; A01N1/02; A01N1/021	None	None	None	None	None	None
KR102007282B1	Antioxidant composition comprising marliolide derivatives	TAENAM MEDICOS CO LTD (KR)	TAENAM MEDICOS CO LTD ( KR )	TAENAM MEDICOS CO LTD	06-Aug-2019	31-May-2018	ACTIVE - GRANTED	The present invention relates to a marliolide derivative and an antioxidant composition containing the same as an active component, wherein the marliolide derivative increases the expression of a transcription factor Nrf2 that regulates the expression of an antioxidant-related protein without cytotoxicity, thereby increasing the expression of HO-1 and NQO1, which are antioxidant-related proteins.…	1. Marliolide derivative represented by the formula (1). [Formula 1]. 2. The method of claim 1, wherein the malolilide derivative represented by Formula 1 is a maleolilide derivative, characterized in that to increase the expression of antioxidant proteins Nrf2, HO-1 and NQO1. 3. The maleolilide derivative according to claim 1, wherein the maleolilide derivative represented by Chemical Formula 1 …	None	KU MINSU ; PARK CHANGHO ; LEE JUNE	KR20180062467 (31-May-2018)	31-May-2018	KR20180062467	C07D307/60; A61K8/49; A61Q19/00	A61K8/4973; A61Q19/00; C07D307/60	None	None	None	None	None	None
KR101961789B1	COMPOSITE COMPOSITIONS FOR IMPROVEMENT BENIGN PROSTATIC HYPERPLASIA COMPRISING EXTRACTS OF ASPARAGUS COCHINCHINENSIS EXTRACTS OF LYCIUM CHINENSE EXTRACTS OF CUSCUTAE SEMEN AND EXTRACTS OF TORILIS JAPONICA	JUNG DAM A (KR)	JUNG DAM A ( KR )	JUNG DAM A	25-Mar-2019	08-Aug-2018	ACTIVE - GRANTED	The present invention relates to a complex composition for improvement of benign prostatic hyperplasia comprising an asparagus cochinchinensis extract, a Chinese matrimony vine extract, a cuscutae semen extract, and a Torilis japonica extract as active ingredients. More specifically, the complex composition for improvement of benign prostatic hyperplasia contains an asparagus cochinchinensis extr…	1. The present invention relates to a composite composition for improving prostatic hyperplasia comprising an extract of Astragalus membranaceus, Gugija extract, Sorghum extract and Caspase extract as an active ingredient, Wherein the composition for improving the enlargement of the prostate gland is composed of 50 to 75% by weight of an extract of Astragalus membranaceus, 10 to 20% by weight of …	TECHNICAL FIELD [0001] The present invention relates to a composition for improving prostatic hyperplasia, which comprises as an active ingredient an extract of Astragalus membranaceus, JAPONICA} The present invention relates to a composite composition for improving hyperplasia of prostate, which comprises astragalus densiflora extract, gugija extract, tortoise extract and caspase extract as an a…	KWON MI JIN ; SONG EUN MI ; KWON YOUNG WOOK ; YOON YOUNG MIN ; LEE JU WOON ; CHO YOUNG HO	KR20180092544 (08-Aug-2018)	08-Aug-2018	KR20180092544	A61K36/8965; A61K36/23; A61K36/39; A61K36/815; A61P13/08	A61K36/23; A61P13/08; A61K36/8965; A61K36/39; A61K36/815	None	None	None	None	None	None
KR101890058B1	New marliolide derivatives and composition the same for prevent or treat chronic anti-flammatory diseases	UNIV DONGGUK IND ACAD COOP (KR)	UNIV DONGGUK IND ACAD COOP ( KR )	UNIV DONGGUK IND ACAD COOP	21-Aug-2018	21-Feb-2017	ACTIVE - GRANTED	The present invention relates to a marliolide derivative represented by chemical formula 1, a pharmaceutically acceptable salt thereof, and a composition for preventing and treating a chronic inflammatory disease containing the same as an active ingredient. The marliolide derivative represented by chemical formula 1 of the present invention increase expression of hemeoxygenase-1 (HO-1) through ac…	1. delete. 2. CLAIMS 1. A compound represented by the formula: lt; EMI ID = . 3. delete. 4. delete. 5. delete. 6. delete. 7. A pharmaceutical composition for preventing or treating a chronic inflammatory disease containing, as an active ingredient, a compound represented by the following formula (1) or a pharmaceutically acceptable salt thereof, The chronic inflammatory disease may be selected fr…	TECHNICAL FIELD [0001] The present invention relates to novel marriamide derivatives and compositions for preventing or treating chronic inflammatory diseases containing the same, and compositions for preventing or treating chronic inflammatory diseases, The present invention relates to a pharmaceutical composition for preventing or treating a chronic inflammatory disease through the activation o…	KEUM YOUNG SAM (KR); CHOI WON JUN (KR); LEE JUNE (KR)	KR20170023106 (21-Feb-2017)	21-Feb-2017	KR20170023106	C07D307/32; A23L33/10; A61K31/34	C07D307/32; A61K31/34; A23V2002/00; A23V2200/30; A23L33/10	None	None	None	None	None	None
KR101867189B1	Composition comprising the extract of chestnut leaf for treating or preventing cancer	KYUNGPOOK NAT UNIV IND ACADEMIC COOP (KR)	KYUNGPOOK NAT UNIV IND ACADEMIC COOP ( KR )	KYUNGPOOK NAT UNIV IND ACADEMIC COOP	12-Jun-2018	30-Dec-2016	ACTIVE - GRANTED	The present invention relates to a composition containing a Castanea crenata leaf extract (CC) as an active ingredient. The Castanea crenata leaf extract (CC) inhibits ARE-luciferase activity and Nrf2 transcription activity induced by paclitaxel or sulforaphane in breast cancer stem cells and reduces resistance regarding an anticancer drug paclitaxel to confirm that a cancer cell killing effect i…	1. A pharmaceutical composition for prevention or treatment of breast cancer, which contains methanol extract of Castanea crenata leaf as an active ingredient. 2. delete. 3. The method according to claim 1, Wherein the methanol extract of chestnut leaves inhibits expression of Nrf2 (erythroid-derived 2) -like 2 in breast cancer cells. 4. The method according to claim 1, Wherein the breast cancer …	[0001] The present invention relates to a composition for prevention or treatment of cancer comprising chestnut leaf extract as an active ingredient, The present invention relates to a composition for preventing or treating cancer, which comprises chestnut (Castanea crenata) leaf extract as an active ingredient. Accordingly, an object of the present invention is to provide a pharmaceutical compos…	KIM JONG SANG (KR); OH JI SUN (KR); WOO YAE JIN (KR)	KR20160183253 (30-Dec-2016)	30-Dec-2016	KR20160183253	A61K36/49; A23L33/105; A61K31/337; A61K45/06	A23V2002/00; A61K36/49; A61K31/337; A23V2200/308; A61K2300/00; A23L33/105; A61K45/06	None	None	None	None	None	None
KR101859641B1	Nrf2 Anti-cancer composition comprising artemisin derivative and Nrf inhibitor	ASAN FOUND (KR); UNIV ULSAN FOUND IND COOP (KR)	ASAN FOUND ( KR ),UNIV ULSAN FOUND IND COOP ( KR )	ASAN FOUND, UNIV ULSAN FOUND IND COOP	18-May-2018	30-Dec-2016	ACTIVE - GRANTED	The present invention relates to a pharmaceutical composition for preventing or treating cancer, comprising: artemisin or derivatives thereof; and a nuclear factor erythroid 2-related factor 2 (Nrf2) inhibitor. In addition, the present invention relates to an anticancer adjuvant and an anticancer adjuvant screening method. Artemisin or derivatives thereof; and a Nrf2 inhibitor according to the pr…	1. Artesinate or a pharmaceutically acceptable salt thereof; And Nrf2 (nuclear factor erythroid 2-related factor 2) inhibitors, The Nrf2 inhibitor may be selected from the group consisting of antisense, dsRNA, ribozyme, aptamer, fragments of Nrf2 binding protein, fragments of antibodies or antibodies, trigonelline, ascorbic acid, luteolin, ochratoxin A, A pharmaceutical composition for preventing…	An anticancer composition comprising an artemisin derivative and an Nrf2 inhibitor, The present invention relates to artemisin or a derivative thereof; And a nuclear factor erythroid 2-related factor 2 (Nrf2) inhibitor. The present invention also relates to a method for screening anticancer agents and anticancer adjuvants. Accordingly, an object of the present invention is to provide artemisin or…	ROH JONG LYEL (KR)	KR20160183454 (30-Dec-2016)	30-Dec-2016	KR20160183454	A61K31/357; A61K31/4425; A61K39/395; A61K45/06; A61K48/00; G01N33/50; G01N33/574	G01N33/57496; G01N2333/90209; G01N33/5044; G01N2333/90241; A61K31/357; A61K39/395; A61K31/4425; A61K45/06; A61K48/00	None	None	None	None	None	None
KR101827674B1	Composition for preventing and treating orofacial pain comprising resveratrol and sulforaphane as active ingredient	UNIV DONG EUI IND ACAD COOP (KR)	UNIV DONG EUI IND ACAD COOP ( KR )	UNIV DONG EUI IND ACAD COOP	08-Feb-2018	06-Mar-2017	ACTIVE - GRANTED	The present invention relates to a composition for preventing or treating orofacial pain, which comprises resveratrol and sulforaphane as effective components. According to the present invention, the resveratrol and sulforaphane, when administered together, inhibit secretion of IL-6 or IL-1β related to pain; and inhibit expression of nuclear factor (erythroid-derived 2)-like 2 (Nrf2 or NFE2L2), i…	1. A pharmaceutical composition for the prevention or treatment of oropharyngeal pain selected from the group consisting of trigeminal neuralgia comprising as an active ingredient resveratrol and sulforaphane, centrally-medicated pain syndrome and oral burning sensation syndrome. 2. The method according to claim 1, Wherein the resveratrol is in a concentration of 0.01 to 10 mg / ml. 3. The method…	TECHNICAL FIELD The present invention relates to a composition for preventing or treating oral facial pain comprising resveratrol and a sulfo-containing compound as an active ingredient. The present invention relates to a composition for preventing or treating oral facial pain comprising resveratrol and sulforaphane as an active ingredient. It is an object of the present invention to provide a co…	HYUN KYUNG YAE (KR); LEE MIN KYUNG (KR); PARK MIN KYOUNG (KR)	KR20170028044 (06-Mar-2017)	06-Mar-2017	KR20170028044	A61K31/05; A61K31/26	Y10S514/8995; A61K31/26; A61K31/05	None	None	None	None	None	None
KR101794924B1	Method for Isolating Isorhamnetin for Prevention or Treatment of Non-alcoholic Fatty Liver Disease derived from Salicornia SPP.	PHYTO CORP (KR)	PHYTO CORP ( KR )	PHYTO CORP	08-Nov-2017	23-Jun-2016	ACTIVE - GRANTED	The present invention relates to a pharmacological composition for preventing or treating non-alcoholic fatty liver containing Salicornia SPP.-derived isorhamnetin. More specifically, the present invention relates to a pharmacological composition for preventing or treating hepatitis, liver fibrosis, liver cirrhosis, and so on caused by non-alcoholic fatty liver, wherein the pharmacological compos…	1. delete. 2. delete. 3. delete. 4. (a) obtaining an extract of Tungsten mulberry; (b) fractionating the extract of Tungsten mulberry with a solvent; (c) fractionating the fractions of Chrysanthemum mildew solvent by chromatography to obtain a chromatographic fraction having inhibitory effect on hepatocyte inflammatory reaction and hepatocyte protective activity; And (d) isolating isorhamnetin us…	(Isolhamnetin for Prevention or Treatment of Non-Alcoholic Fatty Liver Disease Derived from Salicornia SPP. The present invention relates to a pharmaceutical composition for the prevention or treatment of nonalcoholic fatty liver disease, which comprises isopramenin derived from a Tochimantim, as an active ingredient. More particularly, the present invention relates to a pharmaceutical compositio…	KIM DEUK HOI (KR); LEE KI WON (KR); KWEON MEE HYANG (KR); CHO EUN AH (KR); SUK SU JIN (KR); KIM JAE HWAN (KR); YOON HYUN JOO (KR); PARK SEON YEONG (KR)	KR20160078354 (23-Jun-2016)	23-Jun-2016	KR20160078354	A61K36/21; A61K31/352	A23L33/105; A23L33/10; A61K31/352; A61K36/21; A23V2200/30; A23V2002/00	None	None	None	None	None	None
KR101782519B1	Nrf2 Nrf2 induction revitalizing agent for cosmetics Revitalizing cosmetics containing the same and Manufacturing method thereof	RICH CHEM CO LTD (KR)	RICH CHEM CO LTD ( KR )	RICH CHEM CO LTD	27-Sep-2017	03-Jul-2017	ACTIVE - GRANTED	The present invention relates to a Nrf2 activator with high active oxygen scavenging activities, a cosmetic product using the same, a serum-type cosmetic product, and a production method thereof. More specifically, provided is a cosmetic product. By producing Nrf2 induction revitalizing preparations using a Plocamium uncinatum (Agardh) Ktzing extract as Nrf2 activators, it is possible to remarkab…	1. Aqueous solution; Emulsion; An activator of Nrf2; Spices; And purified water, Wherein the aqueous liquid comprises a skin conditioning agent, a sequestering agent, a thickening agent, a humectant, a viscosity reducing agent, a sterilizing preservative agent and a solvent, The emulsion contains a water-evaporating blocking agent, tocopheryl acetate, a skin conditioner, an emulsifier, a skin-sof…	TECHNICAL FIELD [0001] The present invention relates to a Nrf2 induction revitalizing agent for cosmetics, a cosmetic product containing the Nrf2 induction revitalizing agent, a cosmetic product containing the Nrf2 induction revitalizing agent for cosmetics, The present invention relates to a preparation containing an Nrf2 activator having a high active oxygen scavenging activity using an extract…	LEE CHUNG GEAN (KR); DO KI HOAN (KR)	KR20170084039 (03-Jul-2017)	03-Jul-2017	KR20170084039	A61K8/97; A61K8/06; A61Q19/00	A61K8/9706; A61Q19/00; A61K8/06	None	None	None	None	None	None
KR101765141B1	Composition for prevention or treatment of bone disease containing skullcapflavone derivatives or pharmaceutically acceptable salts thereof as an active ingredient	EWHA UNIV IND COLLABORATION FOUND (KR)	EWHA UNIV IND COLLABORATION FOUND ( KR )	EWHA UNIV IND COLLABORATION FOUND	07-Aug-2017	20-Jul-2016	ACTIVE - GRANTED	The present invention relates to a pharmaceutical composition for preventing or treating bone diseases, comprising skullcapflavone derivatives or pharmaceutically acceptable salts thereof as an active ingredient. According to the present invention, it was confirmed that when BMM cells are treated with RANKL in the presence of the skullcapflavone derivatives, the differentiation of osteoclasts is …	1. A pharmaceutical composition for preventing or treating bone diseases, which comprises, as an active ingredient, a scalarcaflavone derivative represented by the following formula (1) or a pharmaceutically acceptable salt thereof, The bone diseases include osteoporosis, rheumatoid arthritis, periodontal disease, Paget disease and metastatic osteoclastic osteoarthritis caused by growth retardati…	[0001] The present invention relates to a pharmaceutical composition for preventing or treating osteoporosis, which comprises, as an active ingredient, a scalarcaflavone derivative or a pharmaceutically acceptable salt thereof, The present invention relates to a pharmaceutical composition for preventing or treating osteoporosis, which comprises a scalarcaflavone derivative or a pharmaceutically a…	JEONG WOO JIN (KR); SEO EUN KYOUNG (KR); LEE JI AE (KR)	KR20160091900 (20-Jul-2016)	20-Jul-2016	KR20160091900	A61K31/352	A61K31/352; A23L33/10; A23V2200/306; A23V2002/00	None	None	None	None	None	None
KR101747775B1	L1 Composition for prevention or treatment of bone disease containing Euphorbia Factor L1 or pharmaceutically acceptable salts thereof as an active ingredient	EWHA UNIV IND COLLABORATION FOUND (KR)	EWHA UNIV IND COLLABORATION FOUND ( KR )	EWHA UNIV IND COLLABORATION FOUND	16-Jun-2017	20-Jul-2016	ACTIVE - GRANTED	The present invention relates to a pharmaceutical composition for preventing or treating bone diseases, which comprises Euphorbia Factor L1 or a pharmaceutically acceptable salt thereof as an active ingredient. Specifically, the present invention relates to a pharmaceutical composition for preventing or treating BMM cells NF-κB and c-Fos, which are known as upstream regulators of NFATc1, and tran…	1. The present invention relates to a pharmaceutical composition for preventing or treating growth retardation, fracture, osteoprosis, rheumatoid arthritis, periodontal disease, or periodontal disease, which comprises Euphorbia Factor L1 or a pharmaceutically acceptable salt thereof as an active ingredient, a periodontal disease, a Paget disease, and metastatic bone cancers. The pharmaceutical co…	TECHNICAL FIELD The present invention relates to a pharmaceutical composition for preventing or treating bone diseases, which comprises, as an active ingredient, a Dopa via factor L1 or a pharmaceutically acceptable salt thereof. } The present invention relates to a pharmaceutical composition for the prevention or treatment of bone diseases containing an Euphorbia Factor L1 or a pharmaceutically …	JEONG WOO JIN (KR); SEO EUN KYOUNG (KR); HONG SEONG EUN (KR)	KR20160091897 (20-Jul-2016)	20-Jul-2016	KR20160091897	A61K31/336	A23L33/10; A61K31/336; A23V2002/00; A23V2200/306	None	None	None	None	None	None
KR101730352B1	Antioxidant composition for cosmetics composite cosmetics composite containing the same and Manufacturing method thereof	NEWLAND CO LTD (KR); RICH CHEM CO LTD (KR)	NEWLAND CO LTD ( KR ),RICH CHEM CO LTD ( KR )	NEWLAND CO LTD, RICH CHEM CO LTD	12-May-2017	23-Nov-2016	ACTIVE - GRANTED	The present invention relates to an antioxidant composition, a cosmetic material containing the same, and a manufacturing method thereof. More specifically, an antioxidant is produced by mixing an antioxidant composition which contains an Nrf2 activator and 4 kinds of natural ingredients in an optimum composition, and the antioxidant can be utilized as health functional food, skin ointment, cosme…	1. An Nrf2 activator and a mixed natural extract, Wherein the Nrf2 activator comprises a lyophilized extract and a seed rhubarb extract, The antioxidant composition for cosmetics according to any one of claims 1 to 3, wherein the mixed natural extract comprises matsumundong seed extract, mugwort extract, lotus extract and chaga mushroom extract. 2. [Claim 2] The method according to claim 1, where…	[0001] The present invention relates to an antioxidant composition for cosmetics, a cosmetic composition containing the antioxidant composition and a process for producing the same, and an antioxidant composition for cosmetics, The present invention relates to an antioxidant composition comprising an Nrf2 activator and a natural extract which have high activity of scavenging stress, which effecti…	LEE CHUNG GEAN (KR); DO KI HOAN (KR); HWANG JUNG GEUN (KR); LEE PAN HO (KR)	KR20160156737 (23-Nov-2016)	23-Nov-2016	KR20160156737	A61K8/97; A61K8/67; A61Q19/00	A61K8/97; A61Q19/00; A61K8/678; A61K8/975	None	None	None	None	None	None
KR101712184B1	Nrf2 Dimeric Sesquiterpene Compound as Nrf2 Activator and Phamaceutical Composition Conprising the Same	KOREA INST SCI TECH (KR)	KOREA INST SCI TECH ( KR )	KOREA INST SCI TECH	06-Mar-2017	31-Dec-2015	ACTIVE - GRANTED	The present invention relates to a sesquiterpene compound which is derived from natural substances and is involved in the activation of nuclear factor erythroid 2-related factor 2 (Nrf2), thereby showing pharmaceutical activities on ophthalmoneuromyelitis or inhibition of nerve cell death. The present invention further relates to a pharmaceutically acceptable salt thereof, and a pharmaceutical co…	1. A pharmaceutical composition for the prophylaxis or treatment of optic neuritis or multiple sclerosis comprising as an active ingredient ethyl acetate extract of Chloranthus henryi . 2. The method according to claim 1, Wherein the active ingredient of the clorantus henry ethyl acetate extract is a sesquiterpin compound represented by the following formula (1). [Chemical Formula 1]. 3. The meth…	[0001] The present invention relates to a sesquiterpin compound having Nrf2 activating activity and a pharmaceutical composition comprising the same as an active ingredient. [0002] The present invention relates to a sesquiterpin compound derived from a natural product which acts on NF-E2-related factor-2 (Nrf2) activity and has a pharmacological activity for inhibiting neuronal cell death or opti…	PARK KI DUK (KR); PAE AE NIM (KR); PARK JONG HYUN (KR); CHOI JI WON (KR); KIM DONG JIN (KR); KIM YUN KYUNG (KR)	KR20150190890 (31-Dec-2015)	31-Dec-2015	KR20150190890	A61K36/18; A61K31/34; A61K31/343	A61K31/34; A61K31/343; A61K36/18	None	None	None	None	None	None
KR101699584B1	COMPOSITION INCLUDING Schisandra chinensis semen Extracts For Antioxidant activation And Manufacturing Method thereof	UNIV DONG EUI IND ACAD COOP	UNIV DONG EUI IND ACAD COOP ( KR )	UNIV DONG EUI IND ACAD COOP	25-Jan-2017	25-Jul-2014	ACTIVE - GRANTED	The present invention relates to a composition for antioxidant activity including an extract of Omija seeds and a method for preparing the same, wherein the composition of the present invention induces expression of Nrf2 and HO-1 to induce cells from H 2 O 2 -induced oxidative DNA damage of C2C12 cells And can induce the protection of C2C12 cells against H 2 O 2 -induced oxidative stress, thus be…	1. Essential oil containing essential oil as an active ingredient, Antioxidant activity The above-mentioned Omija seed extract essential oil is prepared by inoculating Lactobacillus plantarum into Omiza seeds which have been matured two or more times, The above-mentioned Omija seed extract essential oil contains 70 to 100% (v / v) ethanol as a solvent, And the above-mentioned Omija seed extract e…	TECHNICAL FIELD The present invention relates to a composition for an antioxidant activity containing an extract of Schizandra chinensis and an antioxidant activity of Schizandra chinensis, The present invention relates to a composition for antioxidant activity containing an extract of Omija seed and a method for producing the same. More specifically, the induction of Nrf2 and HO-1 expression can…	CHOI YOUNG HYUN (KR); HWANG HEY JIN (KR); KIM JOO WAN (KR); KIM SUNG GOO (KR); KIM KI YOUNG (KR); KIM CHEOL MIN (KR); KIM BYUNG WOO (KR); HAN MIN HO (KR); KANG JI SOOK (KR)	KR20140094705 (25-Jul-2014)	25-Jul-2014	KR20140094705	A23D7/00	A23D7/00; A23L7/197; A23L33/10	None	None	None	None	None	None
JPWO2017026516A1	Isothiazole derivatives	MOCHIDA PHARMA CO LTD	MOCHIDA PHARMA CO LTD	MOCHIDA PHARMA CO LTD	31-May-2018	10-Aug-2016	ACTIVE - APPLIED	The present invention provides a compound represented by formula (I), or a pharmaceutically acceptable salt or solvate thereof. The present invention provides a compound having Nrf2 activation ability. Embedded image	1. The following formula (I): (Where R 1 is a hydrogen atom, halogen atom, C 1-6 alkyl group, C 2-6 alkenyl group, C 2-6 alkynyl group, halogenated C 1-6 alkyl group, C 1-6 alkoxy group, C 2- 6 alkenyloxy group, C 2-6 alkynyloxy group, cyano group, C 3-8 cycloalkyl group, C 3-8 cycloalkenyl group, C 6-14 aryl group, non-aromatic heterocyclic group, heteroaryl group and Represents a group arbitrar…	The present invention relates to a compound having Nrf2 activation ability, particularly a compound having an isothiazole structure represented by the following formula (I), or a pharmaceutically acceptable salt thereof, or a compound thereof: The present invention relates to a solvate and a pharmaceutical composition containing them as active ingredients. The present invention also relates to a …	None	WO2016JP73604 (12-Aug-2015) JP20150159295 (10-Aug-2016)	12-Aug-2015 10-Aug-2016	JP20170534486	C07D417/04; A61K31/395; A61K31/425; A61K31/428; A61K31/4355; A61K31/436; A61K31/437; A61K31/4375; A61K31/4439; A61K31/454; A61K31/4709; A61K31/4725; A61K31/497; A61K31/498; A61K31/4985; A61K31/501; A61K31/506; A61K31/519; A61K31/5377; A61K31/538; A61K31/5383; A61K31/551; A61K31/553; A61P17/06; A61P25/00; A61P43/00; C07D417/14; C07D471/04; C07D487/04; C07D491/048; C07D491/056; C07D491/10; C07D498/…	A61P3/10; A61P43/00; A61P35/00; A61P37/06; A61P9/00; A61P9/12; A61P37/02; A61P3/04; A61P25/28; A61P29/00; A61P27/02; A61P25/16; A61P25/14; C07C53/00; C07D519/00; A61K31/427; C07F7/18; A61K31/444; A61K31/5383; A61K31/501; A61K31/55; C07D471/04; A61P17/06; C07C53/18; A61K31/428; A61K31/4709; A61K31/395; C07D498/04; C07D487/04; C07D417/04; A61P1/16; A61P1/04; A61K31/454; A61P11/00; C07D498/14; A61K3…	None	None	None	None	None	None
JPWO2016039359A1	Sustained-release pharmaceutical composition for the treatment and prevention of eye diseases	DAIICHI SANKYO CO LTD	DAIICHI SANKYO CO LTD	DAIICHI SANKYO CO LTD	22-Jun-2017	09-Sep-2015	ACTIVE - GRANTED	The present invention relates to a terpenoid derivative having an ability to activate the Keap1 / Nrf2 / ARE signaling pathway and having an excellent anti-inflammatory action and cytoprotective action, and contains the terpenoid derivative as an active ingredient, and the posterior eye caused by oxidative stress The present invention relates to a sustained-release pharmaceutical composition effe…	1. The following formula (I): A terpenoid derivative represented by:. 2. Terpenoid derivatives having the following physicochemical properties: 1) Substance properties: colorless powdery substance 2) Molecular formula: C . 3.32 H 43 NO 5 3) Molecular weight: 521 (measured by ESI mass spectrometry) 4) Exact mass, [M + H] + measured by high resolution LC-ESI mass spectrometry is as follows. Actual …	The present invention contains a terpenoid derivative having an ability to activate the Keap1 / Nrf2 / ARE signaling pathway and having an excellent anti-inflammatory action and cytoprotective action as an active ingredient, for the treatment and prevention of ocular diseases caused by oxidative stress. The present invention relates to a pharmaceutical composition that exhibits a remarkable effec…	None	WO2015JP75535 (10-Sep-2014) JP20140183854 (09-Sep-2015)	10-Sep-2014 09-Sep-2015	JP20160547465	C07J63/00; A61K9/107; A61K9/22; A61K31/277; A61K31/336; A61K47/34; A61P1/16; A61P9/00; A61P9/10; A61P11/00; A61P11/06; A61P13/02; A61P13/12; A61P21/00; A61P25/00; A61P25/14; A61P25/16; A61P25/28; A61P27/02; A61P27/06; A61P27/12; A61P43/00; C07J71/00; C07J75/00; C12N1/21; C12N15/09; C12P33/06	A61K9/1647; C07J71/001; A61K31/58; C07J63/008; A61P27/02; A61K9/204; Y02A50/473; A61K9/0048	None	None	None	None	None	None
JPWO2014192793A1	BIOMARKER OF Nrf2 ACTIVATION[WO2014192793A1]	UNIV TOHOKU; MOCHIDA PHARMA CO LTD	MOCHIDA PHARMA CO LTD ,UNIV TOHOKU	MOCHIDA PHARMA CO LTD, UNIV TOHOKU	23-Feb-2017	28-May-2014	ACTIVE - APPLIED	Provided is FGF21 that is a metabolism-related biomarker reflecting the activation of Nrf2 in vivo. Also provided are a method for monitoring a response of a subject to which an Nrf2 activator is administered, said method comprising a step for measuring the FGF21 level, at a point during or after the administration of the Nrf2 activator, in a biosample that is derived from the subject, wherein an…	1. A method of monitoring the response of a subject administered an Nrf2 activator, Comprising measuring the level of FGF21 in a biological sample derived from said subject during or after administration of an Nrf2 activator, Wherein an increase in FGF21 levels indicates a positive response to administration of an Nrf2 activator. 2. A method of monitoring the response of a subject treated with an…	The present invention relates to a metabolism-related biomarker of Nrf2 activation and a method of using the same. That is, the present invention relates to a method for monitoring the response of a subject to whom an Nrf2 activator has been administered, a method for monitoring the response of a subject treated with an Nrf2 activator, a response to treatment with an Nrf2 activator A method of se…	None	WO2014JP64074 (29-May-2013) JP20130112877 (28-May-2014)	29-May-2013 28-May-2014	JP20150519893	G01N33/68; C12N15/09; C12Q1/02; C12Q1/68; G01N33/15; G01N33/50	C12Q1/6883; C12Q2600/106; C12Q2600/158; G01N33/6872; G01N33/6893; G01N33/74; G01N2333/50; G01N2500/04; G01N2500/10; G01N2800/042; G01N2800/044; G01N2800/28; G01N2800/32; G01N2800/347; G01N2800/52	None	None	None	None	None	None
JPWO2014148455A1	Terpenoid derivatives	DAIICHI SANKYO CO LTD	DAIICHI SANKYO CO LTD	DAIICHI SANKYO CO LTD	16-Feb-2017	18-Mar-2014	ACTIVE - GRANTED	Providing a novel terpenoid derivative exhibiting anti-inflammatory action and cytoprotective action by activating the Keap1 / Nrf2 / ARE signaling pathway. Terpenoid derivative A represented by the following formula (I):	1. The following formula (I): A terpenoid derivative represented by:. 2. Terpenoid derivatives having the following physicochemical properties: 1) Property of substance: colorless powdery substance 2) Molecular formula: C 32 H 43 NO 6 3) Molecular weight: 537 (measured by ESI mass spectrometry) 4) Exact mass, [M + H] + measured by high resolution LC-ESI mass spectrometry is as follows. Actual val…	The present invention relates to a terpenoid derivative having an ability to activate the Keap1 / Nrf2 / ARE signaling pathway and excellent in anti-inflammatory action and cytoprotective action. The terpenoid derivative of the present invention may have geometric isomers (cis, trans isomers), optical isomers based on asymmetric centers in the molecule, and the like. The present invention include…	None	WO2014JP57222 (19-Mar-2013) JP20130055887 (18-Mar-2014)	19-Mar-2013 18-Mar-2014	JP20150506784	C07J63/00; A61K31/56; A61K31/58; A61P1/16; A61P9/10; A61P11/00; A61P11/06; A61P13/02; A61P13/12; A61P19/06; A61P21/02; A61P25/00; A61P25/14; A61P25/16; A61P25/28; A61P27/02; A61P27/06; A61P27/12; A61P27/14; A61P31/12; A61P37/08; C12N1/14; C12P33/00; C12P33/06	A61P31/12; A61P9/10; A61P37/08; A61P27/02; A61P25/14; A61P27/12; A61P25/28; A61P27/06; A61P25/16; A61P27/14; C07J63/008; C12P15/00; C12R1/645; C12P33/00; A61P21/02; C12P17/02; A61P25/00; C12N1/14; A61P19/06; C12P33/06; C07J71/001; A61P1/16; C12R1/785; C12P33/20; A61P11/06; A61P21/00; A61P13/12; A61P13/02; A61P11/00; C12P33/02	None	None	None	None	None	None
JPWO2014126233A6	MicroRNA measurement method, cancer therapeutic agent and pharmaceutical composition for cancer treatment containing the same	NAT UNIV CORP	NAT UNIV CORP	NAT UNIV CORP	02-Feb-2017	17-Feb-2014	ACTIVE - APPLIED	It is an invention to find a microRNA strongly related to stabilization of NRF2 in a tumor and to provide a means for utilizing them for cancer diagnosis and treatment. The 470 types of microRNAs in the microRNA library were screened using HeLa cells. Eight types of microRNAs in which the activity value of each microRNA was greatly reduced compared to the control, and eight types of microRNAs tha…	1. Hsa-miR-507, hsa-miR-634, hsa-miR-450a, hsa-miR-129-5p, hsa-miR-639, hsa-miR-337, hsa-miR-153, and Hsa-miR-556, one or two or more selected from the group of microRNAs are quantified, and the decrease in the quantified value is used as an index to evaluate the malignancy of the tumor, activation of NRF2, or cancer patients A method for measuring microRNA, wherein the prognosis is identified. 2…	None	None	None	17-Feb-2014	JP2014053594W	A61P35/00; A61K45/00; A61K48/00; A61P43/00; A61K33/24; C12N15/113; A61K31/713; C12Q1/68	None	None	None	None	None	None	None
JPWO2014126233A1	MicroRNA measurement method, cancer therapeutic agent and pharmaceutical composition for cancer treatment containing the same	NAT UNIV CORP	NATIONAL UNIV CORP ( JP )	NATIONAL UNIV CORP	02-Feb-2017	17-Feb-2014	ACTIVE - GRANTED	It is an invention to find a microRNA strongly related to stabilization of NRF2 in a tumor and to provide a means for utilizing them for cancer diagnosis and treatment. The 470 types of microRNAs in the microRNA library were screened using HeLa cells. Eight types of microRNAs in which the activity value of each microRNA was greatly reduced compared to the control, and eight types of microRNAs tha…	1. Hsa-miR-507, hsa-miR-634, hsa-miR-450a, hsa-miR-129-5p, hsa-miR-639, hsa-miR-337, hsa-miR-153, and Hsa-miR-556, one or two or more selected from the group of microRNAs are quantified, and the decrease in the quantified value is used as an index to evaluate the malignancy of the tumor, activation of NRF2, or cancer patients A method for measuring microRNA, wherein the prognosis is identified. 2…	None	None	WO2014JP53594 (15-Feb-2013) JP20130027399 (17-Feb-2014)	15-Feb-2013 17-Feb-2014	JP20150500326	C12Q1/68; A61K31/713; A61K33/24; A61K45/00; A61K48/00; A61P35/00; A61P43/00; C12N15/113	A61P35/00; A61P43/00; A61P1/00; A61P17/00; A61P1/04; A61P1/16; A61P21/00; A61P11/00; A61P1/02; A61P15/00; A61P19/00; A61K33/243; A61K48/00; C12N2310/141; C12N2310/14; A61K45/06; A61K31/7088; C12N2320/30; A61K33/24; C12N15/113; C12N2320/31; G01N33/5011; A61K31/713; A61K2300/00	None	None	None	None	None	None
JP6625792B2	Oral formulation to promote cell purification	None	BARGER JAMIE LOUIS ( US ),BARTLETT MARK ( US ),FERGUSON SCOTT B ( US ),MASTALOUDIS ANGELA ( US ),NSE PRODUCTS INC ( US ),PROLLA TOMAS ALBERTO ( US ),WEINDRUCH RICHARD ( US ),WOOD STEVE ( US )	BARGER JAMIE LOUIS, BARTLETT MARK, FERGUSON SCOTT B, MASTALOUDIS ANGELA, NSE PRODUCTS INC, PROLLA TOMAS ALBERTO, WEINDRUCH RICHARD, WOOD STEVE	25-Dec-2019	14-Mar-2012	ACTIVE - GRANTED	An oral formulation includes a plurality of agents that promote cellular detoxification. Agents can be included that modulate expression of Nrf2-associated genes upon ingestion of the oral formulation by a subject, wherein the Nrf2-associated genes include at least one gene encoding intrinsic antioxidants, and at least one gene encoding cellular detoxifiers. In addition, at least one of the plura…	1. An oral formulation comprising a plurality of agents that modulate the expression of a Nrf2-related gene when the oral formulation is consumed by a subject, wherein the Nrf2-related gene comprises at least one gene encoding an endogenous antioxidant And at least one gene encoding a cellular antidote, wherein at least one of the plurality of agents attenuates inflammation, wherein the plurality…	Aspects of the present invention are further illustrated in the following illustrative embodiments. These examples should not be considered limiting of the disclosure, but merely set forth to teach those skilled in the art the practice of the present invention. It will be apparent to those skilled in the art that many modifications may be made to the details of form, use and practice without exer…	None	US201161452478P (14-Mar-2011) WO2012US29136 (14-Mar-2012)	14-Mar-2011 14-Mar-2012	JP20130558154	A61K36/752; A23L33/10; A23L33/105; A61K9/10; A61K9/14; A61K9/20; A61K9/48; A61K31/05; A61K31/122; A61K31/381; A61K36/18; A61K36/285; A61K36/31; A61K36/63; A61K36/79; A61K36/87; A61K47/04; A61K47/12; A61K47/24; A61K47/36; A61K47/38; A61P29/00; A61P39/02; A61P39/06; A61P43/00	A61P43/00; A61P39/06; A61P39/02; A61P29/00; A61P17/00; A61K36/185; A61K36/87; A61K45/06; A61K31/07; A61K36/31; A61K31/12; A61K31/353; A61K31/192; A61K31/122; A61K36/736; A61K31/01; A23L33/105; A61K36/752; A61K31/385; A61K36/63; A61K31/05; A61K36/258; A61K2300/00	None	None	None	None	None	None
JP6529119B2	Nrf2-related gene expression promoter	ORIZA YUKA KK	ORIZA YUKA KK	ORIZA YUKA KK	12-Jun-2019	10-Apr-2015	ACTIVE - GRANTED	PROBLEM TO BE SOLVED: To provide an Nrf2 gene expression promoter and a GCLM gene expression promoter comprising a novel component as an active ingredient.SOLUTION: The technical characteristics of the invention for solving the problem are: (1) an Nrf2 gene expression promoter comprising Dianthus plants and/or extract thereof as an active ingredient; and (2) a GCLM gene expression promoter compri…	1. An Nrf2 gene expression promoter comprising as an active ingredient a D. superbus L. var. Longicalycinus seed extract . 2. A GCLM gene expression promoter comprising a seed extract of D. superbus L. var. Longicalycinus as an active ingredient.	The present invention relates to an Nrf2 gene expression promoter. That is, an object of the present invention is to provide an Nrf2 gene expression promoter and a GCLM gene expression promoter, which comprise a novel component as an active ingredient.	NAGAI HIROKI ; OKABE SHIGENAO ; TANAKA JUNJI ; MURAI HIROMICHI	JP20150080891 (10-Apr-2015)	10-Apr-2015	JP20150080891	A61K36/36; A23L33/105; A61K8/9789; A61P1/16; A61P3/10; A61P9/10; A61P35/00; A61P43/00; A61Q19/02	None	None	None	None	None	None	None
JP6506174B2	Deuterium-substituted fumaric acid derivatives	None	BIOGEN MA INC ( US )	BIOGEN INC	24-Apr-2019	20-Dec-2013	ACTIVE - GRANTED	Provided is a compound of formula (I): or a pharmaceutically acceptable salt thereof. Also provided is a method of activating the Nrf2 pathway, comprising contacting cells with a sufficient amount of a compound of formula (I) described herein. Also provided is a method of treating a neurodegenerative disease, comprising administering to a subject in need of treatment for the neurodegenerative dis…	1. Compounds of formula (I) or pharmaceutically acceptable salts of said compounds: In the above chemical formula (I), (A) R 1 is independently hydrogen; deuterium; deuterated methyl group; deuterated ethyl group; C 1-6 aliphatic; phenyl group; saturated or partially unsaturated 3- to 7-membered A monocyclic or carbocyclic ring of 3 to 7 membered saturated or partially unsaturated one to three he…	None	None	US201261745115P (21-Dec-2012) WO2013US77248 (20-Dec-2013)	21-Dec-2012 20-Dec-2013	JP20150549826	C07C69/60; A61K31/225; A61K31/235; A61K31/5375; A61P21/04; A61P25/00; A61P25/02; A61P25/14; A61P25/16; A61P25/28; C07B59/00; C07C69/78; C07C229/36; C07D295/088; C07D295/185	A61P37/06; A61P43/00; A61P37/02; A61P3/10; A61P9/04; A61P9/12; A61P7/06; A61P9/00; A61P29/00; A61P27/02; A61P31/04; A61P25/14; A61P25/02; A61P25/28; A61P25/16; A61P17/04; A61P11/06; A61P25/00; A61P21/04; A61P1/04; A61P1/16; A61P21/02; A61P19/02; A61P17/02; A61K45/06; C07D295/145; C07C69/60; C07C69/76; C07C229/36; C07B59/001; A61K31/5375; A61K31/235; A61K31/24; A61K31/225; C07C69/533	None	None	None	None	None	None
JP6181087B2	Sulfolaphan-derived compound, process for producing the same, and use thereof in medicine, food and cosmetics	None	CONSEJO SUPERIOR DE INVESTIG CIENTIFICAS CSIC ( ES ),CONSEJO SUPERIOR DE INVESTIG CIENTIFICASE CSIC ( ES ),UNIV OF SEVILLE ( ES )	CONSEJO SUPERIOR DE INVESTIG CIENTIFICAS CSIC, CONSEJO SUPERIOR DE INVESTIG CIENTIFICASE CSIC, UNIV OF SEVILLE	16-Aug-2017	06-Mar-2013	ACTIVE - GRANTED	The present invention relates to a new series of compounds having general formula (I) and the optical isomer or enantiomer forms thereof, which belong to the family of sulforaphane derivatives. The invention also relates to the production method thereof. The invention further relates to the multiple medical (pharmaceutical, homeopathic and phytotherapeutic), food, cosmetic and dietary uses of sai…	1. The compound of the following general formula (I). [Where: R is a linear, branched or cyclic alkyl chain , heterocyclic, aromatic cyclic, aromatic heterocyclic, saturated or unsaturated alkyl chain or NR 1 R 2 , R 1 and R 2 are independently H Selected from the group consisting of: linear, branched and cyclic alkyl chains , heterocyclic, aromatic cyclic, aromatic heterocyclic , and saturated a…	In the present invention, for the first time, sulforaphane derivatives or analogs with higher water solubility than those known to date are synthesized, and it should be noted that their hydrophilicity increases, There is a possibility that it will be highly available. In addition, the present invention provides a method for the first synthesis of both enantiomers or enantiomers of the hydrophili…	None	ES20120030356 (09-Mar-2012) WO2013ES70134 (06-Mar-2013)	09-Mar-2012 06-Mar-2013	JP20140560416	C07C331/20; A61K31/26; A61K47/40; A61P1/10; A61P1/16; A61P3/04; A61P3/10; A61P7/02; A61P7/06; A61P7/10; A61P9/00; A61P11/00; A61P11/02; A61P11/06; A61P17/00; A61P25/16; A61P27/02; A61P27/12; A61P27/14; A61P31/04; A61P35/00; A61P37/00; A61P37/08	A61P3/10; A61P35/00; A61P7/02; A61P9/00; A61P37/08; A61P7/10; A61P37/00; A61P7/06; A61P27/12; A61P27/02; A61P31/04; A61P25/16; A61P3/04; A61P27/14; A61K31/26; A61P11/02; A61P1/16; A61P1/10; C07C331/20; A61K45/06; A61P11/06; A61P11/00; A61K31/795; A61P17/00	None	None	None	None	None	None
JP6132850B2	Pharmaceutical composition comprising glitazone and NRF2 activator	ARES TRADING SA	ARES TRADING SA ( CH )	E MERCK KG	24-May-2017	10-Dec-2012	ACTIVE - GRANTED	The invention relates to pharmaceutical compositions comprising PPAR agonists and Nrf2 activators and methods of using combinations of PPAR agonists and Nrf2 activators for treating diseases such as psoriasis, asthma, multiple sclerosis, inflammatory bowel disease, and arthritis. [US2013158077A1]	1. A kit for the treatment of autoimmune and / or inflammatory disorders , B ciglitazone and pioglitazone, and pharmaceutical compositions of the P PAR gamma agonist that will be selected from the group of the form of their salts, and Full circle esters and pharmaceutical compositions of the N rf2 activator that will be selected from the group of a salt thereof Including Wherein the autoimmune an…	Accordingly, embodiments in which at least one agent is not both a PPAR gamma agonist and an Nrf2 activator at the same time are preferred. The combination therapy and fixed dose combination of the present invention preferably comprises at least two different agents having either a PPAR gamma agonist or a Nrf2 activation effect at the concentration used in the combination. The present invention r…	None	EP20110194292 (19-Dec-2011) EP20120004652 (21-Jun-2012) US201261663761P (25-Jun-2012) US201213654632 (18-Oct-2012) WO2012EP74915 (10-Dec-2012)	19-Dec-2011 21-Jun-2012 25-Jun-2012 18-Oct-2012 10-Dec-2012	JP20140547838	A61K31/4439; A61K31/225; A61P29/00; A61P37/06; A61P43/00	A61P43/00; A61P37/06; A61P5/48; A61P25/14; A61P25/28; A61P25/16; A61P29/00; A61P25/00; A61P11/06; A61P17/00; A61P11/00; A61P21/02; A61P21/04; A61P17/06; A61P13/12; A61P1/04; A61P17/14; A61P19/02; A61K31/05; A61K31/47; A61K31/12; Y02A50/414; A61K31/225; A61K31/216; A61K31/4439; A61K31/26; A61K31/385; Y02A50/395; A61K9/0053; A61K31/426; A61K31/19; A61K31/16; A61K2300/00	None	None	None	None	None	None
[truncated: 286 more rows]
