# Supplementary material for: Patent Review (2017–2020) of the Keap1/Nrf2 Pathway Using PatSeer Pro: Focus on Autoimmune Diseases
Source: Antioxidants (Basel). 2020 Nov 17;9(11):1138. doi: 10.3390/antiox9111138 (PMC7697445; doi:10.3390/antiox9111138)
Supplement: Supplementary file 1 [file antioxidants-09-01138-s001.zip › Tables/Table S2 keywords.csv]

Keywords	Count
LIVER	158
LUNG	152
EXPRESSION	145
SCLEROSIS	138
ARYL	131
MULTIPLE SCLEROSIS	131
OXIDATIVE	129
KIDNEY	127
PSORIASIS	126
AUTOIMMUNE	125
PARKINSON'S DISEASE	121
AUTOIMMUNE DISEASE	114
ALZHEIMER'S DISEASE	113
DISCLOSES	111
OXIDATIVE STRESS	110
COPD	109
DIABETIC	109
ACCEPTABLE CARRIER	108
ATHEROSCLEROSIS	108
DERIVATIVES	107
INCREASE	106
LIVER DISEASE	105
NRF2 ACTIVATOR	105
PHENYL	105
ASTHMA	104
INFLAMMATORY BOWEL DISEASE	103
INFLAMMATION	102
NEPHROPATHY	100
RESPIRATORY	100
CYCLOALKYL	99
AMYOTROPHIC LATERAL SCLEROSIS	98
LATERAL SCLEROSIS	98
HYPERTENSION	97
KIDNEY DISEASE	97
PATHWAY	97
CHRONIC KIDNEY DISEASE	93
ORALLY	93
DERMATITIS	91
INFECTION	91
RADIATION	91
SUBSTITUENTS	89
TRANSPLANTATION	89
COLON CANCER	87
DIABETIC NEPHROPATHY	87
HALO	87
IMPROVING	86
SYNDROME	85
THERAPY	85
VIRAL	84
ENDOTHELIAL	83
EXPOSURE	83
HEPATITIS	83
MYOCARDIAL	82
ACUTE KIDNEY INJURY	81
EXTRACT	81
HEART FAILURE	80
NITROGEN	79
ANTIOXIDANT	78
DIABETES	78
INTRAVENOUSLY	78
MEDICINE	78
ADMINISTERED ORALLY	77
REPRESENTED	77
SKIN	77
NON-ALCOHOLIC	76
HETEROARYL	75
HEPATIC	74
INHALATION	72
INHIBITOR	71
NEOVASCULAR	70
ENVIRONMENTAL	69
INDEPENDENTLY HYDROGEN	67
INFARCTION	67
AMINO	66
LUNG INFECTION	66
SEQUENCE	65
LUNG DISEASE	64
PREVENTION	64
ALKENYL	63
PATIENT	63
HALOGEN	62
SEEN	62
CORNEAL	61
NRF2 REGULATORS	61
ALKYNYL	60
FUNCTION	60
INHIBIT	59
ATTACHED FORM	58
KEAP1	58
SUBSTITUENTS INDEPENDENTLY	58
PYRAZOLYL	57
PYRIDYL	57
REPAIR	57
TRIAZOLYL	57
ALKOXY	56
NEURODEGENERATIVE DISEASE	56
ORAL	56
SODIUM	56
TREATING DISEASES	56
IMIDAZOLYL	55
CARDIAC	54
FOOD	54
NRF2 ACTIVATION	54
CORONARY	53
ESTER	53
NON-ALCOHOLIC STEATOHEPATITIS	53
ACCEPTABLE EXCIPIENT	52
ANALOGS	52
HETEROCYCLIC	52
INFLAMMATORY DISEASE	52
INHIBITION	52
PHARMACEUTICALLY ACCEPTABLE EXCIPIENT	52
BOND	51
TOPICAL	51
SINGLE	50
HETEROATOMS	49
LIQUID	49
CONCENTRATION	48
ENZYME	48
GENES	48
TRANSCRIPTION	48
WATER	48
1-3 ALKYL	47
TISSUE	47
ARRHYTHMIAS	46
CHRONIC OBSTRUCTIVE PULMONARY DISEASE	46
RENAL	46
ARTHRITIS	45
MYOCARDIAL REPAIR	45
ACUTE CORONARY SYNDROME	44
C 1-3 ALKYL	44
MEMBERED	44
ACETATE	43
HETEROCYCLOALKYL	43
NITROGEN ATOM	43
POWDER	43
TETRAZOLYL	43
BENZOTRIAZOLYL	42
HETEROCYCLYL	42
NEURODEGENERATIVE DISORDER	42
NUCLEAR FACTOR	42
SOLVENT	42
CHEMICAL	41
CONTROL	41
FRACTION	41
HEALTH	41
INHIBITING	41
PROMOTING	41
TABLET	41
3 SUBSTITUENTS INDEPENDENTLY	40
CAPSULE	40
HUNTINGTON'S DISEASE	40
HYDROCHLORIDE	40
PROPANOIC ACID	40
STEREOISOMER	40
1-6 ALKYL	39
ANIMAL	39
ARYL ANALOGS	39
CARDIOVASCULAR	39
CEREBRAL	39
CYCLOHEXYL	39
HYDROXYL	39
BRAIN	38
DEGENERATION	38
CONTACTING	37
DECREASE	37
DEMENTIA	37
DOSAGE	37
NRF2 ACTIVATING	37
NRF2 PATHWAY	37
TRANSCRIPTION FACTOR	37
1-4 ALKYL	36
3-7 CYCLOALKYL	36
ARDS	36
FACTOR 2	36
LINKER	36
LUNG CANCER	36
AGING	35
ALCOHOL	35
BREAST	35
DYSFUNCTION	35
METABOLIC	35
MOLECULE	35
ACUTE LUNG INJURY	34
MORPHOLINYL	34
ABILITY	33
NATURAL	33
REACTION	33
SOLVATE	33
VIVO	33
ACYL	32
CYTOTOXIC	32
RHEUMATOID ARTHRITIS	32
TEMPERATURE	32
ALKYL GROUPS	31
ANTICANCER	31
BENZYL	31
C 1-6 ALKYL	31
DIMETHYL	31
ISCHEMIC	31
ANTI-INFLAMMATORY	30
ETHANOL	30
ISOMER	30
RADICALS	30
SYNTHESIS	30
1-5 ALKYL	29
AGONIST	29
FLUORINE	29
INDUCTION	29
INJECTION	29
ORGAN	29
SERUM	29
SIGNAL	29
VITRO	29
AMELIORATING	28
BIND	28
DOSE	28
FATTY LIVER	28
FORMIC ACID	28
INDEPENDENTLY H	28
METHOXY	28
NQO1	28
OXIDATION	28
RESVERATROL	28
WOUND	28
BRANCHED	27
COSMETIC	27
HO-1	27
INTERMEDIATES	27
PIPERIDINYL	27
POSITION	27
PURPOSES	27
SIGNALING	27
BREAST CANCER	26
CANCER CELLS	26
CARBONYL	26
GENE EXPRESSION	26
NUCLEIC ACID	26
PRESERVED	26
PYRIDAZINYL	26
AQUEOUS	25
ASPECTS	25
CURCUMIN	25
ENCODING	25
ENHANCING	25
FILTER	25
FUMARATE	25
MODULATE	25
SMALL	25
SUBSTITUTION	25
3 ALKYL	24
CULTURE	24
DIABETIC CARDIOMYOPATHY	24
GLUTATHIONE	24
IMMUNE	24
INSTITUTE	24
MACULAR	24
MEDIATED	24
SUBSTANCE	24
VASCULAR	24
ACID SALT	23
CAPACITY	23
CHLORIDE	23
COLUMN	23
DETOXIFICATION	23
DIMETHYL FUMARATE	23
GROWTH	23
HETEROARYL GROUP	23
LIPID	23
NEUROPATHY	23
NUCLEOTIDE	23
OBESITY	23
SCREENING	23
SPECTRUM	23
SUFFERING	23
1,4-DIMETHYL-1H-BENZO	22
6 MEMBERED	22
8-MEMBERED	22
CELLULAR	22
CHAIN	22
DAILY	22
DOUBLE BOND	22
EJECTION FRACTION	22
EXCELLENT	22
FRONTOTEMPORAL DEMENTIA	22
FUNCTIONAL FOOD	22
ILLNESS	22
MACULAR DEGENERATION	22
METABOLIC DISORDER	22
MOUSE	22
NRF2 PROTEIN	22
PEPTIDE	22
PILL	22
PREMATURE	22
PURIFIED	22
PYRIDINE	22
RELATED DISEASES	22
SULFORAPHANE	22
UPREGULATES	22
2-RELATED FACTOR 2	21
AUTISM	21
CARCINOMA	21
ELEMENT	21
EXHIBITS	21
EXPERIMENTS	21
EXTRACTION	21
ISOXAZOLYL	21
NECK	21
NERVE	21
TECHNICAL	21
VARIOUS DISEASES	21
ANTIBODY	20
APOPTOSIS	20
DISCLOSES APPLICATION	20
ETHYL ACETATE	20
FATTY LIVER DISEASE	20
FIND	20
GOOD	20
HETEROCYCLE	20
NUCLEAR FACTOR ERYTHROID 2-RELATED	20
PLURALITY	20
PROSTATE	20
PROTECTIVE	20
R REPRESENTS	20
RESEARCH	20
SATURATED	20
4 ALKYL	19
4-7 HETEROCYCLOALKYL	19
AGE-RELATED MACULAR DEGENERATION	19
ALKYLAMINO	19
ALPHA	19
CLINICAL	19
ETHER	19
EXPRESSING	19
GRANULE	19
INTRACELLULAR	19
KINASE	19
LEAF	19
MEDICAL	19
MUTATION	19
NEUROLOGICAL	19
NEUROPROTECTIVE	19
NRF2 GENE	19
POLYPEPTIDE	19
PROVIDES PHARMACEUTICAL COMPOSITIONS	19
SINGLE BOND	19
SUGAR	19
TRIFLUOROACETATE	19
5-8-MEMBERED RING	18
9-10-MEMBERED BRIDGED BICYCLIC	18
ACTIVE AGENTS	18
BICYCLIC RING	18
CHEMOTHERAPEUTIC	18
COMPOSITION FURTHER	18
ELECTROPHILIC	18
EYE DISEASE	18
FACTOR ERYTHROID 2-RELATED FACTOR	18
FACTOR NRF2	18
INVOLVE	18
ITEM	18
MITOCHONDRIAL	18
MODULATOR	18
MONOMETHYL	18
NON-AROMATIC	18
NUCLEOTIDE SEQUENCE	18
OCCUR	18
PPARG	18
REACTIVE OXYGEN SPECIES	18
RECOMBINANT	18
SODIUM SALT	18
SYSTEMIC	18
TRIFLUOROACETIC ACID SALT	18
12-MEMBERED	17
12-MEMBERED CARBOCYCLYL	17
12-MEMBERED HETEROCYCLYL	17
6-MEMBERED CYCLOALKYL	17
ALKOXYCARBONYL GROUPS	17
AMINE	17
AMMONIUM	17
AROMATIC	17
AUTISM SPECTRUM	17
AUTISM SPECTRUM DISORDER	17
BACTERIUM	17
BRANCHED GROUP	17
CALCIUM	17
CARBOCYCLYL	17
COSMETICS	17
CYTOTOXIC ACTIVITIES	17
ELUTING	17
EPITHELIAL	17
INDEPENDENTLY REPRESENT	17
ISOPROPYL	17
LIVER FIBROSIS	17
MEDICINAL	17
METHYLENE	17
MOIETY	17
OXAZEPIN-4	17
PATHOLOGICAL	17
PLANT	17
PROPIONATE	17
PROTEIN EXPRESSION	17
PULMONARY FIBROSIS	17
RESIDUE	17
RESPIRATORY DISEASES	17
SCLERODERMA	17
SELECTING	17
SKIN DISEASE	17
SUBSTITUTED ALKYL	17
VITAMIN	17
3 GROUPS	16
ACUTE RENAL	16
ALBUMEN	16
ALLEVIATING	16
AMINO ACID SEQUENCE	16
ANTI-OXIDATION	16
ANTICANCER AGENT	16
ARYL GROUP	16
AUXILIARY	16
BETA	16
CATARACTS	16
CI_ 3 ALKYL	16
DIFFERENTIATION	16
EXPRESSION LEVEL	16
FUMARIC ACID	16
HALOGEN ATOM	16
LESION	16
MAGNESIUM	16
ORGANIC	16
PANCREATITIS	16
PRECURSORS	16
PRESSURE	16
PROSTATE CANCER	16
RAW MATERIAL	16
RECEIVED	16
REFERS	16
RENAL DISEASE	16
STABILIZE	16
STIRRING	16
STRUCTURAL	16
SUBSTITUTED ALKENYL	16
SUBSTITUTED ALKYNYL	16
SUBSTITUTED ARYL	16
SUBSTITUTED HETEROARYL	16
SUBSTITUTED INDEPENDENTLY	16
SULFUR	16
SUPPRESSING	16
TOXIC	16
TYPE 2	16
ADDITIVE	15
CELL PROLIFERATION	15
CEREBRAL PALSY	15
CHEMOTHERAPY	15
CHRONIC WOUNDS	15
COLITIS	15
CYCLIC	15
DISSOLVED	15
ELUTION	15
ERYTHROPOIETIN	15
HYDROGEN ATOM	15
HYDROXAMATE	15
KEAP1-NRF2	15
LABEL	15
LINKING GROUP	15
LYSINE	15
MAMMAL	15
MARKER	15
MELANOMA	15
NEUROLOGICAL DISEASE	15
NON-SMALL CELL LUNG CANCER	15
PHOSPHATE	15
POTASSIUM	15
RESISTING	15
RETINOPATHY	15
SENSITIVITY	15
SIMILAR	15
SUBSTITUTED CYCLOALKYL	15
SULFONYL	15
SUPPLEMENT	15
SUSTAINED	15
SYNERGISTIC	15
TRANSCRIPTION FACTOR NRF2	15
TRANSFORMATION	15
ULCERATIVE COLITIS	15
VIRUS	15
2 SUBSTITUENTS	14
3-7 HETEROCYCLOALKYL	14
ACCUMULATION	14
ACETYL	14
ACID ESTERS	14
AGONISTIC EFFECT LACKING ELECTROPHILIC	14
BENZO	14
C 1-12	14
C 2-12	14
C 2-12 ALKENYL	14
C 2-12 ALKYNYL	14
CARBONATE	14
CHEMICAL FORMULA	14
CHROMATOGRAPHY	14
CONCENTRATED	14
CYCLOALKENYL	14
DIAGNOSED	14
EMULSION	14
ENDOGENOUS	14
ERYTHROID 2-RELATED FACTOR 2	14
EVALUATING	14
GCLM	14
GROUPS INDEPENDENTLY	14
HEART DISEASE	14
INVOLVED	14
ISOTHIOCYANATE	14
LIMITED	14
LIVER CANCER	14
METHANOL	14
MRNA	14
NFE2L2	14
ORGAN TRANSPLANTATION	14
OXIDATIVE DAMAGE	14
OXIDE	14
PEROXIDE	14
PHARMACEUTICALLY EFFECTIVE AMOUNT	14
PPARG AGONISTIC EFFECT LACKING	14
PROMOTER	14
REACTING	14
SIGNALING PATHWAY	14
SIGNS	14
STATED	14
STEM	14
SURFACTANT	14
SURVIVAL	14
UNSATURATED	14
3-6 CYCLOALKYL	13
ALKYL-R	13
AQUEOUS SOLUTION	13
ARTERIAL DISEASES	13
AUXILIARY MATERIAL	13
C 1-12 ALKYL	13
CELL TYPES	13
CI- 6 ALKYL	13
CODING	13
COLORECTAL	13
CREAM	13
CYTOPROTECTIVE	13
DRYING	13
ENVIRONMENT	13
FREE RADICALS	13
GASTRIC	13
GASTROINTESTINAL	13
GENETIC	13
HALOALKYL	13
IDIOPATHIC	13
INDUCE ANGIOGENESIS	13
INDUCE NRF2 ACTIVATION	13
KNOWN ACTIVITIES	13
LIPOIC ACID	13
LIVER CIRRHOSIS	13
MODIFICATION	13
MONOCYCLIC	13
MUSCLE	13
NATURAL TRITERPENOID PRECURSORS	13
NRF2 EXPRESSION	13
OCULAR	13
OVARIAN	13
PHENYL RING	13
PLASMA LEVELS	13
PROBLEMS	13
REAGENT	13
RECEPTOR	13
REDUCING AGENT	13
REPRESENTS 0	13
RETINAL	13
SEPARATION	13
STAT3 INHIBITION	13
STIMULATING	13
STRAIN	13
TGR5 ACTIVATION	13
THEREOF.9	13
TRITERPENOID DERIVATIVES	13
TRITERPENOIDS	13
1-3 ALKYL-C	12
10-MEMBERED	12
2 GROUPS	12
200 MG	12
7 CYCLOALKYL	12
ACETIC ACID	12
ACTIVE COMPOUND	12
AMIDE	12
ANIMAL BODY	12
ANTIDIABETIC ACTIVITY	12
BIND PHD2	12
BONE	12
CENTRAL NERVOUS SYSTEM	12
CHRONIC INFLAMMATORY	12
CLINICALLY	12
COMPOSITIONS SHOW	12
CORD	12
CROHN'S DISEASE	12
CYCLOALKYL GROUP	12
CYCLOALKYL RING FUSED	12
ENHANCED	12
ERYTHROID 2	12
FLUORESCENT	12
FORMIC ACID SALT	12
GASTRITIS	12
HEALTH FUNCTIONAL FOOD	12
HIF ACTIVATION	12
HIF PATHWAY	12
HUMAN ENDOTHELIAL VASCULAR CELL	12
IIIB	12
LEUKEMIA	12
LIVER INJURY	12
LONGER	12
METHYL GROUP	12
NERVOUS SYSTEM	12
NUTRITIONAL	12
OLIGONUCLEOTIDE	12
OXIDATION RESISTANCE	12
PANCREATIC CANCER	12
PARTICLES	12
PERIPHERAL NEUROPATHY	12
PLASMID	12
POPULATION	12
PRESERVATIVE	12
PROTEIN 1	12
PROVES	12
PURIFICATION	12
SEED	12
SELECTIVE MANNER	12
SHOCK	12
SIGNAL PATH	12
SIMPLEX	12
SKIN CANCER	12
SKIN REGENERATION	12
SRXN1	12
STARCH	12
STERILIZING	12
SYMPTOMS	12
THIAZEPIN-2	12
TOXICITY	12
TRAUMATIC INJURIES	12
ACTIVE COMPONENT	11
ACTIVE OXYGEN	11
ANTIOXIDANT ENZYME	11
ANTIOXIDANT RESPONSE	11
APPLICATION PROSPECT	11
BUFFER	11
CARBOCYCLIC	11
CARE	11
CENTRIFUGED	11
CHLORINE	11
CHRONIC RENAL	11
CI -4 ALKYL	11
CONTACTING NRF2	11
CONTINUED	11
COSMETIC COMPOSITION	11
DEGENERATIVE	11
DEPOSITION	11
DIAGNOSIS	11
DIETARY	11
DIETHYL	11
DIMER	11
DIRECT	11
EDEMA	11
EGCG	11
ENDOGENOUS ANTIOXIDANT	11
EPIDERMOLYSIS BULLOSA	11
EXOGENOUS	11
EXPRESSED	11
FAMILY	11
FILM	11
FOOD COMPOSITION	11
FORMATE	11
GENE ENCODING	11
GLAUCOMA	11
GLUCOCORTICOID	11
GLUTAMIC ACID	11
HOST	11
INERT INGREDIENT	11
LIGHT	11
LUTEIN	11
LUTEOLIN	11
MASS RATIO	11
MONOMETHYL FUMARATE	11
NEPHRITIS	11
NUCLEAR FACTOR ERYTHROID 2	11
OPTIC	11
REPERFUSION	11
RESIN	11
RETENTION	11
SCAVENGING	11
SELECTED DRAWING	11
SHOW NEUROPROTECTIVE ACTIVITY	11
SUBSTITUTED HETEROCYCLYL	11
SUBSTRATE	11
SYNTHETIC	11
TRAUMA	11
VECTOR	11
YEAST	11
,4-DIMETHYL-1	10
,4H,5	10
1,4- DIMETHYL-1	10
12-MEMBERED ARYL	10
2 ALKYL	10
4-AMINO	10
4-METHYL	10
5 ALKYL	10
7-METHOXY-1 -METHYL-1	10
ADJUVANT	10
ALCOHOLIC	10
ALKALOID	10
ALKYLAMINE	10
ANTIOXIDANT RESPONSE ELEMENT	10
ANTIOXIDATION	10
ARYLAMINE	10
ATOPIC	10
BACILLUS	10
BLADDER	10
BOUND	10
BRONCHITIS	10
BUTYL	10
CELL DAMAGE	10
COENZYME	10
COMPOSITIONS SHOW CAPACITY	10
CONTROL GROUP	10
CYANO	10
CYSTEINE	10
CYTOKINES	10
DELETE5	10
DESCRIBED PHARMACEUTICAL	10
DEXTRIN	10
DIOXIDE	10
EBSELEN	10
ELIMINATED	10
FERMENTATION	10
FILTRATE	10
FRUIT	10
GAMMA	10
GLUTAMATE	10
GRADIENT	10
HALOALKOXY	10
HDAC	10
HEME	10
HYDROXAMATE TRITERPENOID DERIVATIVES	10
IL-6	10
INDUCER	10
INOCULATED	10
INOS	10
INSTRUCTIONS	10
ISCHEMIA	10
ISCHEMIA-REPERFUSION	10
LINKAGE	10
MTOR	10
N-OXIDE	10
NAPHTHYL	10
NF-?B	10
NON-ALCOHOLIC FATTY LIVER	10
NOVEL CANNABIDIOL QUINONE DERIVATIVES	10
NRF2 ALBUMEN	10
ORGANIC SOLVENT	10
OSTEOARTHRITIS	10
OVARIAN CANCER	10
PARAGRAPHS	10
PENTANOIC ACID	10
PHENOTYPE	10
PHOSPHORYLATION	10
PNEUMONIA	10
POWER	10
PROPIONIC ACID	10
PROTECTION EFFECT	10
R 1 REPRESENTS	10
R 2 REPRESENTS	10
REDUCTASE	10
RESISTANT	10
SCORES	10
SCREENED	10
SEQUENCE ENCODING	10
SKIN WOUND HEALING	10
SPECIAL	10
SQUAMOUS	10
STRESS INDUCE	10
STUDY	10
SUGAR MOIETY	10
SYNERGISTIC EFFECTS	10
TERPENOID	10
TRANSCRIPTIONAL	10
TRANSFORMING	10
TRAUMATIC BRAIN INJURY	10
TRITERPENE	10
TRITERPENOID DERIVATIVES DESCRIBED ACT	10
VITILIGO	10
