# Supplementary material for: Patent Review (2017–2020) of the Keap1/Nrf2 Pathway Using PatSeer Pro: Focus on Autoimmune Diseases
Source: Antioxidants (Basel). 2020 Nov 17;9(11):1138. doi: 10.3390/antiox9111138 (PMC7697445; doi:10.3390/antiox9111138)
Supplement: Supplementary file 1 [file antioxidants-09-01138-s001.zip › Tables/Table S3 topics.xlsx]

## Sheet: topics
Topics	Count
1,4- DIMETHYL-1 | ACETIC ACID	2
ACID SALT | FORMIC ACID SALT	12
ACID SALT | TRIFLUOROACETIC ACID SALT	18
ALKYL GROUPS | ARYL GROUP	13
ALKYL GROUPS | HALOGEN ATOM	11
ALKYL GROUPS | HETEROARYL GROUP	11
ALKYL GROUPS | HYDROGEN ATOM	12
ALKYL GROUPS | INDEPENDENTLY REPRESENT	13
ALKYL GROUPS | N-OXIDE	7
ALKYL GROUPS | R 1 REPRESENTS	5
ALKYL GROUPS | R 2 REPRESENTS	6
ALKYL GROUPS | REPRESENTS 0	10
ALKYL GROUPS | SATURATED	8
ANTICANCER | ANTICANCER AGENT	16
ANTICANCER | CHEMOTHERAPEUTIC	11
ANTICANCER | GROWTH	8
ANTICANCER | MTOR	8
ANTICANCER | NUTRITIONAL	2
ANTIOXIDANT | ACTIVE OXYGEN	7
ANTIOXIDANT | ANTIOXIDANT RESPONSE	10
ANTIOXIDANT | ANTIOXIDANT RESPONSE ELEMENT	9
ANTIOXIDANT | ANTIOXIDATION	7
ANTIOXIDANT | APOPTOSIS	9
ANTIOXIDANT | CELLULAR	13
ANTIOXIDANT | ELEMENT	10
ANTIOXIDANT | ENDOGENOUS	12
ANTIOXIDANT | ENDOGENOUS ANTIOXIDANT	11
ARTHRITIS | COLITIS	12
ARTHRITIS | CROHN'S DISEASE	10
ARTHRITIS | OSTEOARTHRITIS	9
ARTHRITIS | PANCREATITIS	16
ARTHRITIS | RHEUMATOID ARTHRITIS	32
ARTHRITIS | SCLERODERMA	17
ARTHRITIS | ULCERATIVE COLITIS	12
ARYL | ACYL	25
ARYL | ALKALOID	6
ARYL | ALKENYL	55
ARYL | ALKOXYCARBONYL GROUPS	17
ARYL | ALKYLAMINO	14
ARYL | ALKYNYL	52
ARYL | ANALOGS	43
ARYL | ARYL ANALOGS	39
ARYL | CARBOCYCLIC	9
ARYL | CYCLOALKENYL	14
ARYL | HETEROARYL	66
ARYL | HETEROCYCLYL	31
ARYL | LINKING GROUP	14
ARYL | NON-AROMATIC	15
ARYL | NRF2 REGULATORS	44
ARYL | SUBSTITUTED ALKENYL	16
ARYL | SUBSTITUTED ALKYL	17
ARYL | SUBSTITUTED ALKYNYL	16
ARYL | SUBSTITUTED ARYL	16
ARYL | SUBSTITUTED HETEROARYL	16
AUTISM | AUTISM SPECTRUM	17
AUTISM | AUTISM SPECTRUM DISORDER	17
AUTISM | IDIOPATHIC	8
AUTISM | NEUROLOGICAL	10
AUTISM | NEUROLOGICAL DISEASE	10
AUTISM | NEUROPATHY	10
AUTISM | PHENOTYPE	6
AUTISM | SIGNS	7
AUTISM | SPECTRUM	17
AUTOIMMUNE | AGING	18
AUTOIMMUNE | ASPECTS	15
AUTOIMMUNE | AUTOIMMUNE DISEASE	114
AUTOIMMUNE | CARDIOVASCULAR	23
AUTOIMMUNE | INFLAMMATORY DISEASE	37
AUTOIMMUNE | ISCHEMIC	19
AUTOIMMUNE | NEURODEGENERATIVE DISEASE	25
AUTOIMMUNE | PERIPHERAL NEUROPATHY	10
AUTOIMMUNE | PHARMACEUTICALLY EFFECTIVE AMOUNT	14
AUTOIMMUNE | PREMATURE	18
BOND | 2 GROUPS	5
BOND | 4-AMINO	7
BOND | CARBONYL	12
BOND | DIMER	7
BOND | DIRECT	9
BOND | DOUBLE BOND	22
BOND | FLUORINE	22
BOND | METHYL GROUP	7
BOND | METHYLENE	9
BOND | MOLECULE	10
BOND | PYRIDINE	10
BOND | R REPRESENTS	15
BOND | SINGLE	28
BOND | SINGLE BOND	19
CAPSULE | AUXILIARY	9
CAPSULE | AUXILIARY MATERIAL	9
CAPSULE | DOSAGE	14
CAPSULE | GRANULE	18
CAPSULE | INJECTION	20
CAPSULE | ORAL	23
CAPSULE | PILL	21
CAPSULE | SUSTAINED	2
CAPSULE | TABLET	34
CHLORIDE | ORGANIC	10
COLUMN | AMMONIUM	5
COLUMN | BUFFER	4
COLUMN | CHROMATOGRAPHY	13
COLUMN | ELUTING	9
COLUMN | ELUTION	11
COLUMN | FORMATE	5
COLUMN | LIQUID	19
COLUMN | REFERS	4
COLUMN | RESIN	7
CURCUMIN | COENZYME	9
CURCUMIN | EBSELEN	9
CURCUMIN | INDUCER	2
CURCUMIN | ISOTHIOCYANATE	9
CURCUMIN | LUTEIN	9
CURCUMIN | LUTEOLIN	5
CURCUMIN | RESVERATROL	19
CURCUMIN | SULFORAPHANE	13
CYCLOALKYL | 1-3 ALKYL-C	12
CYCLOALKYL | 1-5 ALKYL	25
CYCLOALKYL | 1-6 ALKYL	32
CYCLOALKYL | 12-MEMBERED ARYL	10
CYCLOALKYL | 3-6 CYCLOALKYL	13
CYCLOALKYL | 3-7 CYCLOALKYL	36
CYCLOALKYL | 3-7 HETEROCYCLOALKYL	14
CYCLOALKYL | 4-7 HETEROCYCLOALKYL	19
CYCLOALKYL | 5 ALKYL	10
CYCLOALKYL | 6 MEMBERED	20
CYCLOALKYL | 6-MEMBERED CYCLOALKYL	17
CYCLOALKYL | 7 CYCLOALKYL	12
CYCLOALKYL | 8-MEMBERED	22
CYCLOALKYL | ALKOXY	44
CYCLOALKYL | BICYCLIC RING	18
CYCLOALKYL | C 1-3 ALKYL	35
CYCLOALKYL | CYANO	9
CYCLOALKYL | CYCLOALKYL GROUP	12
CYCLOALKYL | CYCLOALKYL RING FUSED	12
CYCLOALKYL | HALOALKYL	12
CYCLOALKYL | HALOGEN	40
CYCLOALKYL | HETEROCYCLOALKYL	43
CYCLOALKYL | PHENYL RING	13
CYCLOALKYL | SUBSTITUTED CYCLOALKYL	15
CYCLOALKYL | SUBSTITUTED HETEROCYCLYL	10
DEGENERATION | AGE-RELATED MACULAR DEGENERATION	19
DEGENERATION | CATARACTS	15
DEGENERATION | EDEMA	6
DEGENERATION | EPITHELIAL	6
DEGENERATION | EYE DISEASE	11
DEGENERATION | MACULAR	24
DEGENERATION | MACULAR DEGENERATION	22
DEGENERATION | RETINAL	8
DEGENERATION | RETINOPATHY	13
DERIVATIVES | BACILLUS	5
DERIVATIVES | BRANCHED	25
DERIVATIVES | CEREBRAL	31
DERIVATIVES | CEREBRAL PALSY	14
DERIVATIVES | DEPOSITION	10
DERIVATIVES | FAMILY	6
DERIVATIVES | HEART DISEASE	12
DERIVATIVES | HIF ACTIVATION	12
DERIVATIVES | HYDROXAMATE	12
DERIVATIVES | HYDROXAMATE TRITERPENOID DERIVATIVES	10
DERIVATIVES | INERT INGREDIENT	11
DERIVATIVES | INTERMEDIATES	17
DERIVATIVES | KNOWN ACTIVITIES	13
DERIVATIVES | MEDICAL	9
DERIVATIVES | NATURAL	23
DERIVATIVES | NATURAL TRITERPENOID PRECURSORS	13
DERIVATIVES | NOVEL CANNABIDIOL QUINONE DERIVATIVES	10
DERIVATIVES | PRECURSORS	14
DERIVATIVES | REPRESENTED	43
DERIVATIVES | SOLVATE	18
DERIVATIVES | STAT3 INHIBITION	13
DERIVATIVES | STEREOISOMER	18
DERIVATIVES | SYNTHESIS	11
DERIVATIVES | TEMPERATURE	14
DERIVATIVES | TGR5 ACTIVATION	13
DERIVATIVES | TRANSFORMATION	12
DERIVATIVES | TRAUMATIC INJURIES	12
DERIVATIVES | TRITERPENE	10
DERIVATIVES | VITRO	17
DIMETHYL | 200 MG	8
DIMETHYL | DIETHYL	10
DIMETHYL | DIMETHYL FUMARATE	23
DIMETHYL | FUMARATE	24
DIMETHYL | MONOMETHYL	17
DIMETHYL | MONOMETHYL FUMARATE	11
DISCLOSES | CHEMICAL FORMULA	6
DISCLOSES | DISCLOSES APPLICATION	20
DISCLOSES | HDAC	8
DISCLOSES | INHIBIT	31
DISCLOSES | INVOLVE	6
DISCLOSES | MEDICINE	37
DISCLOSES | PARAGRAPHS	7
DISCLOSES | TRAUMATIC BRAIN INJURY	8
ESTER | ACID ESTERS	14
ESTER | FUMARIC ACID	14
ESTER | GAMMA	6
ESTER | LYSINE	6
ESTER | PEPTIDE	11
ESTER | PHOSPHATE	7
ESTER | RECEIVED	6
ESTER | SERUM	7
EXPRESSION | ALBUMEN	13
EXPRESSION | AMELIORATING	17
EXPRESSION | AMIDE	2
EXPRESSION | ANIMAL	22
EXPRESSION | ANIMAL BODY	4
EXPRESSION | ANTIBODY	16
EXPRESSION | ANTIOXIDANT ENZYME	7
EXPRESSION | BETA	7
EXPRESSION | CLINICAL	10
EXPRESSION | COSMETIC COMPOSITION	4
EXPRESSION | CYTOKINES	9
EXPRESSION | DECREASE	25
EXPRESSION | DETOXIFICATION	14
EXPRESSION | DIAGNOSED	6
EXPRESSION | DIAGNOSIS	9
EXPRESSION | DIFFERENTIATION	15
EXPRESSION | EGCG	8
EXPRESSION | ELIMINATED	7
EXPRESSION | ENHANCED	8
EXPRESSION | ENHANCING	17
EXPRESSION | ENZYME	32
EXPRESSION | EXPERIMENTS	13
EXPRESSION | EXPRESSED	9
EXPRESSION | EXPRESSION LEVEL	16
EXPRESSION | FACTOR NRF2	11
EXPRESSION | FLUORESCENT	6
EXPRESSION | FUNCTION	22
EXPRESSION | GCLM	14
EXPRESSION | GENE ENCODING	6
EXPRESSION | GENE EXPRESSION	26
EXPRESSION | GENES	37
EXPRESSION | GLUTAMATE	8
EXPRESSION | GLUTATHIONE	16
EXPRESSION | HEME	9
EXPRESSION | HO-1	24
EXPRESSION | IL-6	7
EXPRESSION | IMMUNE	15
EXPRESSION | IMPROVING	36
EXPRESSION | INHIBITING	22
EXPRESSION | INHIBITOR	29
EXPRESSION | INOS	5
EXPRESSION | INTRACELLULAR	14
EXPRESSION | INVOLVED	7
EXPRESSION | ITEM	3
EXPRESSION | KEAP1-NRF2	4
EXPRESSION | MARKER	12
EXPRESSION | MITOCHONDRIAL	11
EXPRESSION | MODULATE	22
EXPRESSION | MODULATOR	9
EXPRESSION | MOUSE	15
EXPRESSION | MRNA	14
EXPRESSION | NON-ALCOHOLIC FATTY LIVER	4
EXPRESSION | NQO1	20
EXPRESSION | NRF2 ALBUMEN	10
EXPRESSION | NRF2 EXPRESSION	13
EXPRESSION | NRF2 GENE	17
EXPRESSION | NRF2 PROTEIN	17
EXPRESSION | OPTIC	3
EXPRESSION | OXIDATION	14
EXPRESSION | OXIDATION RESISTANCE	7
EXPRESSION | PATIENT	22
EXPRESSION | PHOSPHORYLATION	6
EXPRESSION | PLURALITY	12
EXPRESSION | POLYPEPTIDE	17
EXPRESSION | POPULATION	9
EXPRESSION | PROBLEMS	9
EXPRESSION | PROMOTER	8
EXPRESSION | PROMOTING	28
EXPRESSION | PROTECTIVE	15
EXPRESSION | PROTEIN EXPRESSION	17
EXPRESSION | PULMONARY FIBROSIS	11
EXPRESSION | REAGENT	6
EXPRESSION | REDUCTASE	6
EXPRESSION | RESEARCH	11
EXPRESSION | RESISTANT	6
EXPRESSION | RESISTING	10
EXPRESSION | SCREENING	16
EXPRESSION | SELECTED DRAWING	5
EXPRESSION | SIGNAL	10
EXPRESSION | SIGNAL PATH	5
EXPRESSION | SPECIAL	4
EXPRESSION | SRXN1	10
EXPRESSION | SUPPRESSING	9
EXPRESSION | SURVIVAL	8
EXPRESSION | SYMPTOMS	7
EXPRESSION | TECHNICAL	13
EXPRESSION | TISSUE	32
EXPRESSION | TOXICITY	5
EXPRESSION | TRANSCRIPTION	28
EXPRESSION | TRANSCRIPTION FACTOR	21
EXPRESSION | TRANSCRIPTION FACTOR NRF2	11
EXPRESSION | TRANSCRIPTIONAL	8
EXPRESSION | UPREGULATES	17
EXTRACT | ACETATE	27
EXTRACT | ACTIVE AGENTS	13
EXTRACT | ALCOHOL	16
EXTRACT | ALPHA	7
EXTRACT | AQUEOUS SOLUTION	11
EXTRACT | COMPOSITION FURTHER	7
EXTRACT | CONCENTRATED	12
EXTRACT | CONCENTRATION	31
EXTRACT | CONTINUED	3
EXTRACT | CONTROL	12
EXTRACT | CONTROL GROUP	4
EXTRACT | DAILY	12
EXTRACT | DELETE5	7
EXTRACT | DIETARY	3
EXTRACT | DISSOLVED	10
EXTRACT | DOSE	4
EXTRACT | DRYING	13
EXTRACT | ETHANOL	21
EXTRACT | ETHER	13
EXTRACT | ETHYL ACETATE	18
EXTRACT | EXOGENOUS	6
EXTRACT | EXTRACTION	21
EXTRACT | FERMENTATION	8
EXTRACT | FILTER	18
EXTRACT | FILTRATE	10
EXTRACT | FRUIT	10
EXTRACT | GRADIENT	6
EXTRACT | INOCULATED	6
EXTRACT | LEAF	18
EXTRACT | LIPOIC ACID	11
EXTRACT | LONGER	2
EXTRACT | MASS RATIO	8
EXTRACT | MEDICINAL	9
EXTRACT | METHANOL	13
EXTRACT | NRF2 ACTIVATING	11
EXTRACT | ORGANIC SOLVENT	3
EXTRACT | PARTICLES	7
EXTRACT | PLANT	11
EXTRACT | POWDER	32
EXTRACT | PRESSURE	9
EXTRACT | PURIFIED	15
EXTRACT | RAW MATERIAL	11
EXTRACT | REACTIVE OXYGEN SPECIES	5
EXTRACT | SEED	12
EXTRACT | SELECTING	3
EXTRACT | SEPARATION	11
EXTRACT | SOLVENT	25
EXTRACT | STEM	5
EXTRACT | STIMULATING	5
EXTRACT | STIRRING	13
EXTRACT | SUBSTANCE	8
EXTRACT | SUFFERING	7
EXTRACT | SUPPLEMENT	10
EXTRACT | UNSATURATED	2
EXTRACT | VITAMIN	11
EXTRACT | WATER	38
EXTRACT | YEAST	5
FOOD | ADDITIVE	9
FOOD | ALLEVIATING	4
FOOD | FOOD COMPOSITION	11
FOOD | FUNCTIONAL FOOD	22
FOOD | HEALTH	23
FOOD | HEALTH FUNCTIONAL FOOD	12
FRACTION | CARBONATE	4
FRACTION | DIABETIC CARDIOMYOPATHY	20
FRACTION | EJECTION FRACTION	22
FRACTION | LABEL	4
FRACTION | OXIDE	4
FRACTION | PRESERVED	18
HALO | 1-4 ALKYL	32
HALO | 12-MEMBERED	17
HALO | 12-MEMBERED CARBOCYCLYL	17
HALO | 12-MEMBERED HETEROCYCLYL	17
HALO | 2 ALKYL	10
HALO | 3 SUBSTITUENTS INDEPENDENTLY	37
HALO | 4 ALKYL	10
HALO | ALKYL-R	8
HALO | AROMATIC	5
HALO | ATTACHED FORM	53
HALO | C 1-12	13
HALO | C 1-12 ALKYL	12
HALO | C 1-6 ALKYL	22
HALO | C 2-12	13
HALO | C 2-12 ALKENYL	13
HALO | C 2-12 ALKYNYL	13
HALO | CARBOCYCLYL	17
HALO | CI -4 ALKYL	10
HALO | CI_ 3 ALKYL	14
HALO | CI- 6 ALKYL	12
HALO | HALOALKOXY	9
HALO | INDEPENDENTLY H	24
HALO | INDEPENDENTLY HYDROGEN	55
HALO | ISOXAZOLYL	19
HALO | PYRIDAZINYL	25
HALO | STRUCTURAL	7
HALO | SUBSTITUENTS	63
HALO | SUBSTITUENTS INDEPENDENTLY	51
INCREASE | CHEMOTHERAPY	7
INCREASE | CONTACTING	24
INCREASE | CONTACTING NRF2	11
INCREASE | CYCLIC	3
INCREASE | ENVIRONMENT	5
INCREASE | ERYTHROPOIETIN	13
INCREASE | INDUCE NRF2 ACTIVATION	13
INCREASE | INHIBITION	28
INCREASE | NF-?B	7
INCREASE | PLASMA LEVELS	13
INCREASE | RETENTION	5
INCREASE | SCORES	7
INCREASE | SELECTIVE MANNER	12
INCREASE | SENSITIVITY	14
INCREASE | SIMILAR	11
INCREASE | TRITERPENOID DERIVATIVES	13
INCREASE | TRITERPENOID DERIVATIVES DESCRIBED ACT	10
INCREASE | VIVO	25
INTRAVENOUSLY | ADMINISTERED ORALLY	69
INTRAVENOUSLY | INHALATION	67
INTRAVENOUSLY | ORALLY	74
KEAP1 | ACCUMULATION	7
KEAP1 | ANTI-INFLAMMATORY	16
KEAP1 | EXHIBITS	11
KEAP1 | GLUCOCORTICOID	9
KEAP1 | MODIFICATION	5
KEAP1 | MUTATION	12
KEAP1 | NUCLEIC ACID	14
KEAP1 | OCCUR	7
KEAP1 | PROTEIN 1	7
KEAP1 | RESIDUE	6
KIDNEY | ACUTE CORONARY SYNDROME	44
KIDNEY | ACUTE KIDNEY INJURY	81
KIDNEY | ARRHYTHMIAS	46
KIDNEY | ATHEROSCLEROSIS	80
KIDNEY | BLADDER	9
KIDNEY | BONE	7
KIDNEY | CARDIAC	48
KIDNEY | CHRONIC KIDNEY DISEASE	93
KIDNEY | CORONARY	47
KIDNEY | DIABETES	29
KIDNEY | DIABETIC	95
KIDNEY | DIABETIC NEPHROPATHY	78
KIDNEY | DYSFUNCTION	26
KIDNEY | HEART FAILURE	71
KIDNEY | HYPERTENSION	75
KIDNEY | INFARCTION	54
KIDNEY | KIDNEY DISEASE	97
KIDNEY | MYOCARDIAL	66
KIDNEY | MYOCARDIAL REPAIR	45
KIDNEY | NEPHROPATHY	81
KIDNEY | REPAIR	46
KIDNEY | REPERFUSION	8
KIDNEY | SEEN	60
KIDNEY | SYNDROME	60
KIDNEY | TRANSPLANTATION	82
LIVER | ACTIVE COMPONENT	4
LIVER | ALCOHOLIC	9
LIVER | APPLICATION PROSPECT	3
LIVER | BRAIN	17
LIVER | CHRONIC OBSTRUCTIVE PULMONARY DISEASE	24
LIVER | COLORECTAL	8
LIVER | CORNEAL	59
LIVER | DERMATITIS	77
LIVER | ENDOTHELIAL	63
LIVER | FATTY LIVER	28
LIVER | FATTY LIVER DISEASE	20
LIVER | HEPATIC	67
LIVER | HEPATITIS	79
LIVER | LIVER CANCER	14
LIVER | LIVER CIRRHOSIS	13
LIVER | LIVER DISEASE	105
LIVER | LIVER FIBROSIS	17
LIVER | LIVER INJURY	12
LIVER | METABOLIC	26
LIVER | METABOLIC DISORDER	22
LIVER | NEOVASCULAR	68
LIVER | NON-ALCOHOLIC	73
LIVER | NON-ALCOHOLIC STEATOHEPATITIS	51
LIVER | OCULAR	7
LIVER | OVARIAN	9
LIVER | OVARIAN CANCER	9
LIVER | PROTECTION EFFECT	4
LIVER | PROVES	2
LIVER | PSORIASIS	93
LIVER | PURPOSES	12
LIVER | RADIATION	80
LIVER | RESPIRATORY DISEASES	9
LIVER | TOPICAL	46
LIVER | TRAUMA	8
LIVER | TYPE 2	8
LIVER | VIRAL	75
LIVER | VIRUS	9
LUNG | ACCEPTABLE CARRIER	59
LUNG | ACCEPTABLE EXCIPIENT	28
LUNG | ACUTE LUNG INJURY	34
LUNG | ARDS	35
LUNG | ARTERIAL DISEASES	13
LUNG | ASTHMA	86
LUNG | BREAST	29
LUNG | BREAST CANCER	21
LUNG | CANCER CELLS	14
LUNG | CARCINOMA	15
LUNG | CELL DAMAGE	4
LUNG | CELL PROLIFERATION	7
LUNG | CENTRAL NERVOUS SYSTEM	8
LUNG | CHRONIC WOUNDS	15
LUNG | COPD	87
LUNG | ENVIRONMENTAL	64
LUNG | EXPOSURE	67
LUNG | GASTRIC	11
LUNG | INFECTION	80
LUNG | LEUKEMIA	7
LUNG | LUNG CANCER	36
LUNG | LUNG DISEASE	64
LUNG | LUNG INFECTION	66
LUNG | MAMMAL	6
LUNG | MELANOMA	13
LUNG | NECK	16
LUNG | NERVOUS SYSTEM	8
LUNG | NON-SMALL CELL LUNG CANCER	15
LUNG | ORGAN	20
LUNG | ORGAN TRANSPLANTATION	14
LUNG | PANCREATIC CANCER	12
LUNG | PHARMACEUTICALLY ACCEPTABLE EXCIPIENT	28
LUNG | PNEUMONIA	9
LUNG | PROSTATE	16
LUNG | PROSTATE CANCER	13
LUNG | RESPIRATORY	88
LUNG | SQUAMOUS	9
LUNG | SYSTEMIC	9
NITROGEN | 10-MEMBERED	4
NITROGEN | 5-8-MEMBERED RING	18
NITROGEN | 9-10-MEMBERED BRIDGED BICYCLIC	18
NITROGEN | ACTIVE COMPOUND	11
NITROGEN | ALKYLAMINE	9
NITROGEN | ARYLAMINE	9
NITROGEN | BOUND	7
NITROGEN | BRANCHED GROUP	17
NITROGEN | HETEROATOMS	29
NITROGEN | HETEROCYCLE	17
NITROGEN | HETEROCYCLIC	31
NITROGEN | NITROGEN ATOM	42
NITROGEN | SULFUR	15
NRF2 ACTIVATION | AGONISTIC EFFECT LACKING ELECTROPHILIC	14
NRF2 ACTIVATION | CYTOTOXIC	18
NRF2 ACTIVATION | CYTOTOXIC ACTIVITIES	17
NRF2 ACTIVATION | ELECTROPHILIC	18
NRF2 ACTIVATION | PPARG	18
NRF2 ACTIVATION | PPARG AGONISTIC EFFECT LACKING	14
NRF2 ACTIVATION | PROVIDES PHARMACEUTICAL COMPOSITIONS	15
NRF2 ACTIVATION | STUDY	2
NRF2 ACTIVATION | THERAPY	23
NRF2 ACTIVATION | TREATING DISEASES	17
NUCLEAR FACTOR | 2-RELATED FACTOR 2	15
NUCLEAR FACTOR | CHAIN	9
NUCLEAR FACTOR | ERYTHROID 2	12
NUCLEAR FACTOR | ERYTHROID 2-RELATED FACTOR 2	14
NUCLEAR FACTOR | FACTOR 2	22
NUCLEAR FACTOR | FACTOR ERYTHROID 2-RELATED FACTOR	14
NUCLEAR FACTOR | NFE2L2	3
NUCLEAR FACTOR | NUCLEAR FACTOR ERYTHROID 2	9
NUCLEAR FACTOR | NUCLEAR FACTOR ERYTHROID 2-RELATED	16
NUCLEAR FACTOR | RELATED DISEASES	6
OLIGONUCLEOTIDE | LINKAGE	8
OLIGONUCLEOTIDE | MOIETY	10
OLIGONUCLEOTIDE | SMALL	6
OLIGONUCLEOTIDE | SUGAR	10
OLIGONUCLEOTIDE | SUGAR MOIETY	10
OXIDATIVE | ANTI-OXIDATION	10
OXIDATIVE | CHEMICAL	17
OXIDATIVE | DEGENERATIVE	8
OXIDATIVE | GOOD	10
OXIDATIVE | ILLNESS	12
OXIDATIVE | INFLAMMATION	57
OXIDATIVE | ISCHEMIA	6
OXIDATIVE | LESION	5
OXIDATIVE | LIMITED	7
OXIDATIVE | NERVE	13
OXIDATIVE | OXIDATIVE DAMAGE	14
OXIDATIVE | OXIDATIVE STRESS	110
OXIDATIVE | PREVENTION	33
OXIDATIVE | STRESS INDUCE	9
OXIDATIVE | TOXIC	6
PATHWAY | ABILITY	10
PATHWAY | ANTIDIABETIC ACTIVITY	12
PATHWAY | BIND	18
PATHWAY | BIND PHD2	12
PATHWAY | CAPACITY	11
PATHWAY | CELL TYPES	13
PATHWAY | COMPOSITIONS SHOW	11
PATHWAY | COMPOSITIONS SHOW CAPACITY	10
PATHWAY | CYSTEINE	4
PATHWAY | CYTOPROTECTIVE	10
PATHWAY | DESCRIBED PHARMACEUTICAL	3
PATHWAY | EVALUATING	3
PATHWAY | EXPRESSING	11
PATHWAY | HIF PATHWAY	12
PATHWAY | HUMAN ENDOTHELIAL VASCULAR CELL	12
PATHWAY | INDUCE ANGIOGENESIS	13
PATHWAY | INSTRUCTIONS	7
PATHWAY | ISCHEMIA-REPERFUSION	7
PATHWAY | KINASE	10
PATHWAY | LIPID	16
PATHWAY | NEUROPROTECTIVE	17
PATHWAY | NRF2 PATHWAY	37
PATHWAY | PEROXIDE	6
PATHWAY | RECEPTOR	8
PATHWAY | SHOW NEUROPROTECTIVE ACTIVITY	11
PATHWAY | SIGNALING	20
PATHWAY | SIGNALING PATHWAY	14
PATHWAY | STABILIZE	13
PATHWAY | SYNERGISTIC	7
PATHWAY | SYNERGISTIC EFFECTS	7
PATHWAY | TERPENOID	9
PATHWAY | TRITERPENOIDS	13
PATHWAY | VASCULAR	13
PHENYL | 1-3 ALKYL	46
PHENYL | 2 SUBSTITUENTS	14
PHENYL | 3 ALKYL	21
PHENYL | 3 GROUPS	16
PHENYL | 4-METHYL	6
PHENYL | ACETYL	13
PHENYL | AMINO	25
PHENYL | BENZO	14
PHENYL | BENZOTRIAZOLYL	41
PHENYL | BENZYL	27
PHENYL | BUTYL	7
PHENYL | CYCLOHEXYL	38
PHENYL | DIOXIDE	6
PHENYL | GLUTAMIC ACID	7
PHENYL | GROUPS INDEPENDENTLY	14
PHENYL | HYDROXYL	17
PHENYL | IMIDAZOLYL	55
PHENYL | ISOPROPYL	16
PHENYL | LINKER	34
PHENYL | MEMBERED	31
PHENYL | METHOXY	23
PHENYL | MONOCYCLIC	12
PHENYL | MORPHOLINYL	34
PHENYL | NAPHTHYL	10
PHENYL | PENTANOIC ACID	10
PHENYL | PIPERIDINYL	26
PHENYL | PYRAZOLYL	56
PHENYL | PYRIDYL	55
PHENYL | SUBSTITUTED INDEPENDENTLY	16
PHENYL | TETRAZOLYL	42
PHENYL | TRIAZOLYL	57
PHENYL | TRIFLUOROACETATE	18
PROPANOIC ACID | ,4-DIMETHYL-1	8
PROPANOIC ACID | ,4H,5	7
PROPANOIC ACID | 1,4-DIMETHYL-1H-BENZO	18
PROPANOIC ACID | 7-METHOXY-1 -METHYL-1	7
PROPANOIC ACID | FORMIC ACID	13
PROPANOIC ACID | HYDROCHLORIDE	8
PROPANOIC ACID | ISOMER	6
PROPANOIC ACID | NRF2 ACTIVATOR	16
PROPANOIC ACID | OXAZEPIN-4	14
PROPANOIC ACID | THEREOF.9	8
PROPANOIC ACID | THIAZEPIN-2	8
RENAL | ACUTE RENAL	16
RENAL | BRONCHITIS	6
RENAL | CHRONIC RENAL	11
RENAL | GLAUCOMA	6
RENAL | NEPHRITIS	9
RENAL | RENAL DISEASE	16
SCLEROSIS | AGONIST	11
SCLEROSIS | ALZHEIMER'S DISEASE	95
SCLEROSIS | AMYOTROPHIC LATERAL SCLEROSIS	98
SCLEROSIS | CLINICALLY	8
SCLEROSIS | COLON CANCER	65
SCLEROSIS | CORD	7
SCLEROSIS | DEMENTIA	33
SCLEROSIS | FIND	15
SCLEROSIS | FRONTOTEMPORAL DEMENTIA	22
SCLEROSIS | HUNTINGTON'S DISEASE	40
SCLEROSIS | INFLAMMATORY BOWEL DISEASE	75
SCLEROSIS | LATERAL SCLEROSIS	98
SCLEROSIS | MULTIPLE SCLEROSIS	131
SCLEROSIS | NEURODEGENERATIVE DISORDER	23
SCLEROSIS | PARKINSON'S DISEASE	98
SCLEROSIS | VARIOUS DISEASES	15
SEQUENCE | ADJUVANT	5
SEQUENCE | AMINO ACID SEQUENCE	16
SEQUENCE | CENTRIFUGED	6
SEQUENCE | CODING	11
SEQUENCE | ENCODING	17
SEQUENCE | GENETIC	10
SEQUENCE | HOST	7
SEQUENCE | INSTITUTE	15
SEQUENCE | NUCLEOTIDE	22
SEQUENCE | NUCLEOTIDE SEQUENCE	18
SEQUENCE | PLASMID	10
SEQUENCE | POSITION	9
SEQUENCE | PURIFICATION	6
SEQUENCE | RECOMBINANT	15
SEQUENCE | SCREENED	5
SEQUENCE | SEQUENCE ENCODING	10
SEQUENCE | STATED	9
SEQUENCE | SUBSTITUTION	9
SEQUENCE | SYNTHETIC	7
SEQUENCE | VECTOR	10
SKIN | ATOPIC	7
SKIN | CARE	6
SKIN | CHRONIC INFLAMMATORY	8
SKIN | COSMETIC	22
SKIN | COSMETICS	14
SKIN | CREAM	8
SKIN | EMULSION	10
SKIN | EPIDERMOLYSIS BULLOSA	11
SKIN | EXCELLENT	7
SKIN | FILM	5
SKIN | FREE RADICALS	4
SKIN | GASTRITIS	12
SKIN | GASTROINTESTINAL	10
SKIN | INDUCTION	13
SKIN | LIGHT	5
SKIN | MEDIATED	14
SKIN | MUSCLE	8
SKIN | OBESITY	18
SKIN | PATHOLOGICAL	12
SKIN | PRESERVATIVE	8
SKIN | REDUCING AGENT	11
SKIN | SCAVENGING	7
SKIN | SHOCK	7
SKIN | SIMPLEX	10
SKIN | SKIN CANCER	12
SKIN | SKIN DISEASE	17
SKIN | SKIN REGENERATION	12
SKIN | SKIN WOUND HEALING	10
SKIN | STERILIZING	7
SKIN | SURFACTANT	10
SKIN | VITILIGO	10
SKIN | WOUND	16
SODIUM | AMINE	10
SODIUM | CALCIUM	15
SODIUM | DEXTRIN	8
SODIUM | MAGNESIUM	14
SODIUM | POTASSIUM	13
SODIUM | PROPIONATE	10
SODIUM | PROPIONIC ACID	5
SODIUM | REACTING	8
SODIUM | REACTION	12
SODIUM | SODIUM SALT	18
SODIUM | STARCH	9
STRAIN | BACTERIUM	9
STRAIN | CULTURE	13
STRAIN | POWER	4
STRAIN | SUBSTRATE	8
STRAIN | TRANSFORMING	7
SULFONYL | CHLORINE	4
SULFONYL | IIIB	4
